# Supplementary material for: Inherited deficiency of DIAPH1 identifies a DNA double strand break repair pathway regulated by γ-actin
Source: Nat Commun. 2025 May 14;16:4491. doi: 10.1038/s41467-025-59553-0 (PMC12078678; doi:10.1038/s41467-025-59553-0)
Supplement: Supplementary file 4 — Source Data [file 41467_2025_59553_MOESM4_ESM.zip]

Archive with 2 entries (2 files):
- Source_data_Western_blots.pdf
- Source_data_raw_data.xlsx
