# Supplementary material for: Inherited deficiency of DIAPH1 identifies a DNA double strand break repair pathway regulated by γ-actin
Source: Nat Commun. 2025 May 14;16:4491. doi: 10.1038/s41467-025-59553-0 (PMC12078678; doi:10.1038/s41467-025-59553-0)
Supplement: Supplementary file 4 — Source Data [file 41467_2025_59553_MOESM4_ESM.zip › Source_data_raw_data.xlsx]

## Sheet: Figure 2d
IR INDUCED H2AX foci
3Gy IR 24h
		No. of H2AX foci
P1 + Vec						Total cells			Percentage of cells with H2AX foci
	0	1-5	6-10	>10					0	1-5	6-10	>10
	37	280	81	131		529			6.99433	52.9301	15.3119	24.7637
	32	326	101	132		591			5.41455	55.1607	17.0897	22.335
	36	347	102	130		615			5.85366	56.4228	16.5854	21.1382
								Mean	6.08751	54.8379	16.329	22.7456
								STDEV	0.815439	1.7686	0.916196	1.8473
								STErr	0.470794	1.0211	0.528966	1.06654
3Gy IR 24h
		No. of H2AX foci
P1 + WT DIAPH1 1-3						Total cells			Percentage of cells with H2AX foci
	0	1-5	6-10	>10					0	1-5	6-10	>10
	57	389	82	44		572			9.96503	68.007	14.3357	7.69231
	48	447	95	42		632			7.59494	70.7278	15.0316	6.64557
	60	486	95	40		681			8.81057	71.3656	13.9501	5.87372
								Mean	8.79018	70.0335	14.4391	6.7372
								STDEV	1.18518	1.78374	0.548159	0.912752
								STErr	0.684264	1.02984	0.31648	0.526978
3Gy IR 1h
		No. of H2AX foci
P1 + Vec						Total cells			Percentage of cells with H2AX foci
	0	1-5	6-10	>10					0	1-5	6-10	>10
	0	0	0	502		502			0	0	0	100
	0	0	0	498		498			0	0	0	100
	0	0	0	507		507			0	0	0	100
								Mean	0	0	0	100
								STDEV	0	0	0	0
								STErr	0	0	0	0
3Gy IR 1h
		No. of H2AX foci
P1 + WT DIAPH1 1-3						Total cells			Percentage of cells with H2AX foci
	0	1-5	6-10	>10					0	1-5	6-10	>10
	0	0	0	478		478			0	0	0	100
	0	0	0	456		456			0	0	0	100
	0	0	0	492		492			0	0	0	100
								Mean	0	0	0	100
								STDEV	0	0	0	0
								STErr	0	0	0	0
Untreated
		No. of H2AX foci
P1 + Vec						Total cells			Percentage of cells with H2AX foci
	0	1-5	6-10	>10					0	1-5	6-10	>10
	378	111	19	30		538			70.2602	20.632	3.5316	5.57621
	295	127	20	34		476			61.9748	26.6807	4.20168	7.14286
	294	115	20	35		464			63.3621	24.7845	4.31034	7.5431
								Mean	65.199	24.0324	4.01454	6.75406
								STDEV	4.43767	3.09369	0.421755	1.03949
								STErr	2.56209	1.78615	0.2435	0.600151
Untreated
		No. of H2AX foci
P1 + WT DIAPH1 1-3						Total cells			Percentage of cells with H2AX foci
	0	1-5	6-10	>10					0	1-5	6-10	>10
	362	105	14	32		513			70.5653	20.4678	2.72904	6.23782
	317	113	17	25		472			67.161	23.9407	3.60169	5.29661
	298	120	20	39		477			62.4738	25.1572	4.19287	8.1761
								Mean	66.7334	23.1886	3.50787	6.57018
								STDEV	4.06267	2.43348	0.73641	1.46823
								STErr	2.34558	1.40497	0.425167	0.847686

## Sheet: Figure 2f
IR INDUCED MN												ETOPOSIDE INDUCED MN																						CPT INDUCED MN
												10uM 30 mins 48h WO																						100nM 1 hour 48h WO
IR		DIAPH1-P1 + Vec			Percentage MN per cell									DIAPH1-P1 + Vec										DIAPH1-P1 + Vec			Percentage MN per cell									DIAPH1-P1 + Vec										DIAPH1-P1 + Vec			Percentage MN per cell
																Total counts																						Total counts
																MN per cell																						MN per cell
Total no. of cells			0	1	2	3	>4	MC	Bridging	MN Combined					0	1	2	3	>4	MC	Bridging	Total no. of cells			0	1	2	3	>4	MC	Bridging	MN Combined					0	1	2	3	>4	MC	Bridging	Total no. of cells			0	1	2
649			60.4006	16.7951	8.93683	4.77658	3.698	0.154083	5.23883	34.2065					502	105	33	6	5	7	5	663			75.7164	15.8371	4.97738	0.904977	0.754148	1.05581	0.754148	22.4736				EXP1	606	95	21	7	12	5	5	751			80.6924	12.6498	2.79627
645			60.3101	17.3643	8.99225	4.49612	2.94574	0	5.89147	33.7984					522	101	26	11	9	1	11	681			76.652	14.8311	3.81791	1.61527	1.32159	0.146843	1.61527	21.5859				EXP2	566	80	24	6	12	6	7	701			80.7418	11.4123	3.42368
664			63.7048	16.2651	7.83133	5.42169	2.40964	0.301205	4.06627	31.9277					518	92	26	13	8	1	8	666			77.7778	13.8138	3.9039	1.95195	1.2012	0.15015	1.2012	20.8709				EXP3	521	95	26	12	13	4	4	675			77.1852	14.0741	3.85185
		Mean	61.4718	16.8082	8.5868	4.89813	3.01779	0.151763	5.06552	5.06552														Mean	76.7154	14.8273	4.23306	1.49073	1.09231	0.450933	1.19021	5.06552														Mean	79.5398	12.712	3.35727
		STDEV	1.93435	0.549757	0.654847	0.474602	0.647194	0.150616	0.924863	0.924863														STDEV	1.03213	1.01165	0.646024	0.534482	0.29898	0.523839	0.430667	0.924863														STDEV	2.0393	1.33199	0.530915
		STErr	1.1168	0.317403	0.378076	0.274012	0.373658	0.0869581	0.53397	0.53397														STErr	0.595901	0.584077	0.372982	0.308583	0.172616	0.302438	0.248646	0.53397														STErr	1.17739	0.769027	0.306524
IR												10uM 30 mins 48h WO		DIAPH1-P1 + WT DIAPH1																				100nM 1 hour 48h WO		DIAPH1-P1 + WT DIAPH1
		DIAPH1-P1 + WT DIAPH1			Percentage MN per cell											Total counts								DIAPH1-P1 + WT DIAPH1			Percentage MN per cell											Total counts								DIAPH1-P1 + WT DIAPH1			Percentage MN per cell
																MN per cell																						MN per cell
Total no. of cells			0	1	2	3	>4	MC	Bridging	MN Combined					0	1	2	3	>4	MC	Bridging	Total no. of cells			0	1	2	3	>4	MC	Bridging	MN Combined					0	1	2	3	>4	MC	Bridging	Total no. of cells			0	1	2
521			77.7351	11.9002	5.18234	1.53551	1.53551	0	2.11132	20.1536					507	51	11	4	2	5	1	581			87.2633	8.77797	1.89329	0.688468	0.344234	0.860585	0.172117	11.0733				EXP1	508	50	11	4	0	3	2	578			87.8893	8.65052	1.90311
519			78.9981	11.1753	3.66089	1.54143	0.963391	0	3.66089	17.341					515	51	11	2	1	2	5	587			87.7342	8.68825	1.87394	0.340716	0.170358	0.340716	0.851789	9.56522				EXP2	507	37	11	4	1	1	3	564			89.8936	6.56028	1.95035
547			77.6965	11.3346	3.65631	2.55941	1.46252	0.182815	3.10786	19.1956					516	40	9	4	2	1	3	575			89.7391	6.95652	1.56522	0.695652	0.347826	0.173913	0.521739	10.7808				EXP3	516	64	10	3	3	1	2	599			86.1436	10.6845	1.66945
		Mean	78.1432	11.47	4.16651	1.87878	1.32047	0.0609385	2.96002	2.96002														Mean	88.2456	8.14091	1.77748	0.574945	0.287473	0.458405	0.515215	5.06552														Mean	87.9755	8.63176	1.84097
		STDEV	0.740558	0.380944	0.879738	0.589452	0.311389	0.105548	0.785288	0.785288														STDEV	1.31472	1.02669	0.184079	0.202881	0.10144	0.358145	0.339883	0.924863														STDEV	1.87651	2.06216	0.15041
		STErr	0.427561	0.219938	0.507917	0.34032	0.17978	0.0609385	0.453386	0.453386														STErr	0.759052	0.592761	0.106278	0.117133	0.0585666	0.206775	0.196231	0.53397														STErr	1.0834	1.19059	0.0868392
																																			No treatment	DIAPH1-P1 + Vec										DIAPH1-P1 + Vec			Percentage MN per cell
																																						Total counts
																																						MN per cell
																																					0	1	2	3	>4	MC	Bridging	Total no. of cells			0	1	2
NT		DIAPH1-P1 + Vec			Percentage MN per cell																															EXP1	517	17	1	0	0	1	0	536			96.4552	3.17164	0.186567
																																				EXP2	582	29	1	1	1	0	0	614			94.7883	4.72313	0.162866
																																				EXP3	509	29	3	0	0	0	0	541			94.085	5.36044	0.554529
Total no. of cells			0	1	2	3	>4	MC	Bridging	MN Combined																																				Mean	95.1095	4.4184	0.301321
504			98.0159	1.19048	0.396825	0.198413	0	0.198413	0	1.98413																																				STDEV	1.21731	1.12577	0.219604
497			99.1952	0.804829	0	0	0	0	0	0.804829																																				STErr	0.702816	0.649963	0.126789
552			98.7319	1.26812	0	0	0	0	0	1.26812
		Mean	98.6476	1.08781	0.132275	0.0661376	0	0.0661376	0	2.96002
		STDEV	0.594145	0.248122	0.229107	0.114554	0	0.114554	0	0.785288																									No treatment
		STErr	0.34303	0.143253	0.132275	0.0661376	0	0.0661376	0	0.453386																										DIAPH1-P1 + WT DIAPH1
																																						Total counts								DIAPH1-P1 + WT DIAPH1			Percentage MN per cell
																																						MN per cell
																																					0	1	2	3	>4	MC	Bridging	Total no. of cells			0	1	2
																																				EXP1	525	22	0	1	0	0	1	549			95.6284	4.00729	0
NT		DIAPH1-P1 + WT DIAPH1			Percentage MN per cell																															EXP2	535	23	3	0	0	0	0	561			95.6284	3.92157	0
																																				EXP3	502	13	0	0	0	1	2	518			96.9112	2.50965	0
Total no. of cells			0	1	2	3	>4	MC	Bridging	MN Combined																																				Mean	96.056	3.4795	0
598			97.8261	1.50502	0.334448	0	0.167224	0	0.167224	2.00669																																				STDEV	0.740614	0.841007	0
566			98.0565	1.76678	0.176678	0	0	0	0	1.94346																																				STErr	0.427594	0.485556	0
570			97.8947	1.40351	0.175439	0.175439	0	0	0.350877	1.75439
		Mean	97.9258	1.55844	0.228855	0.0584795	0.0557414	0	0.1727	2.96002
		STDEV	0.118321	0.187437	0.0914484	0.10129	0.0965469	0	0.175503	0.785288
		STErr	0.0683128	0.108217	0.0527978	0.0584795	0.0557414	0	0.101327	0.453386
[truncated: 5 more columns]

## Sheet: Figure 2g
IR INDUCED CHROMOSOME ABBERRATIONS
2 Gy IR	WT													NT	WT
	Experiment	Condition	Chromatid gaps/breaks	Chromosome gaps/breaks	Radials	Fragments	Fusions	Total	No. Metaphases	Average no. Abberations per	Avg. no. radials/fusions per metaphase				Experiment	Condition	Chromatid gaps/breaks	Chromosome gaps/breaks	Radials	Fragments	Fusions	Total	No. Metaphases	Average no. Abberations per	Avg. no. radials/fusions per metaphase
	1	IR	80	14	10	93	3	200	50	4	1.92				1	NT	10	0	0	7	1	18	50	0.36	0.16
	2		104	39	4	48	1	196	50	3.92	0.98				2	NT	7	1	0	6	1	15	50	0.3
	3		69	13	5	47	1	135	50	2.7	0.96				3	NT	6	0	0	3	3	12	50	0.24
	Mean		84.3333	22	6.33333	62.6667	1.66667	177	50	3.54					Mean		7.66667	0.333333	0	5.33333	1.66667	15	50	0.3
	SD		17.8979	14.7309	3.21455	26.2742	1.1547	36.428	0	0.72856					SD		2.08167	0.57735	0	2.08167	1.1547	3	0	0.06
	SE		10.3333	8.5049	1.85592	15.1694	0.666667	21.0317	0	0.420634					SE		1.20185	0.333333	0	1.20185	0.666667	1.73205	0	0.034641
	DIAPH1-P5														DIAPH1-P5
	Experiment	Condition	Chromatid gaps/breaks	Chromosome gaps/breaks	Radials	Fragments	Fusions	Total	No. Metaphases	Average no. Abberations per	Avg. no. radials/fusions per metaphase				Experiment	Condition	Chromatid gaps/breaks	Chromosome gaps/breaks	Radials	Fragments	Fusions	Total	No. Metaphases	Average no. Abberations per	Avg. no. radials/fusions per metaphase
	1	IR	150	13	28	77	0	268	50	5.36	1.54				1	NT	17	2	0	0	3	22	50	0.44	0.06
	2		159	33	17	58	5	272	50	5.44	1.26				2	NT	28	0	1	7	6	42	50	0.84
	3		137	34	9	104	8	292	50	5.84	2.24				3	NT	12	2	0	8	1	23	50	0.46
	Mean		148.667	26.6667	18	79.6667	4.33333	277.333	50	5.54667					Mean		19	1.33333	0.333333	5	3.33333	29	50	0.58
	SD		11.0604	11.8462	9.53939	23.1157	4.04145	12.8582	0	0.257164					SD		8.18535	1.1547	0.57735	4.3589	2.51661	11.2694	0	0.225389
	SE		6.38575	6.83943	5.50757	13.3458	2.33333	7.42369	0	0.148474					SE		4.72582	0.666667	0.333333	2.51661	1.45297	6.50641	0	0.130128
	NBS														NBS
	Experiment	Condition	Chromatid gaps/breaks	Chromosome gaps/breaks	Radials	Fragments	Fusions	Total	No. Metaphases	Average no. Abberations per	Avg. no. radials/fusions per metaphase				Experiment	Condition	Chromatid gaps/breaks	Chromosome gaps/breaks	Radials	Fragments	Fusions	Total	No. Metaphases	Average no. Abberations per	Avg. no. radials/fusions per metaphase
	1	IR	137	11	47	90	6	291	50	5.82	1.92				1	NT	28	2	0	8	11	49	50	0.98	0.38
	2		164	25	25	103	1	318	50	6.36					2	NT	20	1	0	7	3	31	50	0.62
	3		89	21	12	157	1	280	50	5.6					3	NT	18	1	0	11	1	31	50	0.62
	Mean		130	19	28	116.667	2.66667	296.333	50	5.92667					Mean		22	1.33333	0	8.66667	5	37	50	0.74
	SD		37.9868	7.2111	17.6918	35.5293	2.88675	19.5533	0	0.391067					SD		5.2915	0.57735	0	2.08167	5.2915	10.3923	0	0.207846
	SE		21.9317	4.16333	10.2144	20.5129	1.66667	11.2891	0	0.225783					SE		3.05505	0.333333	0	1.20185	3.05505	6	0	0.12
CPT INDUCED CHROMOSOME ABBERRATIONS
CPT 5nM 24h	WT												NT for CPT and ETOP	WT
	Experiment	Condition	Chromatid gaps/breaks	Chromosome gaps/breaks	Radials	Fragments	Fusions	Total	No. Metaphases	Average no. Abberations per	Avg. no. radials/fusions per metaphase			Experiment	Condition	Chromatid gaps/breaks	Chromosome gaps/breaks	Radials	Fragments	Fusions	Total	No. Metaphases	Average no. Abberations per	Avg. no. radials/fusions per metaphase
	1	CPT 5nM	21	1	2	1	1	26	50	0.52	0.04			1	NT	11	1	0	5	0	17	50	0.34	0.1
	2	CPT 5nM	15	8	0	2	4	29	50	0.58	0.12			2	NT	10	1	0	1	2	14	50	0.28
	3	CPT 5nM	18	5	1	2	2	28	50	0.56				3	NT	9	0	0	0	2	11	50	0.22
	Mean		18	4.66667	1	1.66667	2.33333	27.6667	50	0.553333				Mean		10	0.666667	0	2	1.33333	14	50	0.28
	SD		3	3.51188	1	0.57735	1.52753	1.52753	0	0.0305505				SD		1	0.57735	0	2.64575	1.1547	3	0	0.06
	SE		1.73205	2.02759	0.57735	0.333333	0.881917	0.881917	0	0.0176383				SE		0.57735	0.333333	0	1.52753	0.666667	1.73205	0	0.034641
	DIAPH1-P5													DIAPH1-P5
	Experiment	Condition	Chromatid gaps/breaks	Chromosome gaps/breaks	Radials	Fragments	Fusions	Total	No. Metaphases	Average no. Abberations per	Avg. no. radials/fusions per metaphase			Experiment	Condition	Chromatid gaps/breaks	Chromosome gaps/breaks	Radials	Fragments	Fusions	Total	No. Metaphases	Average no. Abberations per	Avg. no. radials/fusions per metaphase
	1	CPT 5nM	62	15	3	4	11	95	50	1.9	0.3			1	NT	11	1	5	1	7	25	50	0.5	0.16
	2	CPT 5nM	58	6	5	7	10	86	50	1.72	0.34			2	NT	15	4	0	2	2	23	50	0.46
	3	CPT 5nM	65	4	4	13	3	89	50	1.78				3	NT	13	1	1	0	5	20	50	0.4
	Mean		61.6667	8.33333	4	8	8	90	50	1.8				Mean		13	2	2	1	4.66667	22.6667	50	0.453333
	SD		3.51188	5.85947	1	4.58258	4.3589	4.58258	0	0.0916515				SD		2	1.73205	2.64575	1	2.51661	2.51661	0	0.0503322
	SE		2.02759	3.38296	0.57735	2.64575	2.51661	2.64575	0	0.052915				SE		1.1547	1	1.52753	0.57735	1.45297	1.45297	0	0.0290593
	NBS													NBS
	Experiment	Condition	Chromatid gaps/breaks	Chromosome gaps/breaks	Radials	Fragments	Fusions	Total	No. Metaphases	Average no. Abberations per	Avg. no. radials/fusions per metaphase			Experiment	Condition	Chromatid gaps/breaks	Chromosome gaps/breaks	Radials	Fragments	Fusions	Total	No. Metaphases	Average no. Abberations per	Avg. no. radials/fusions per metaphase
	1	CPT 5nM	82	19	8	14	10	133	50	2.66	0.48			1	NT	21	6	7	10	5	49	50	0.98	0.3
	2	CPT 5nM	84	11	9	13	3	120	50	2.4				2	NT	35	2	0	6	0	43	50	0.86
	3	CPT 5nM	99	12	19	20	1	151	50	3.02				3	NT	28	1	1	5	5	40	50	0.8
	Mean		88.3333	14	12	15.6667	4.66667	134.667	50	2.69333				Mean		28	3	2.66667	7	3.33333	44	50	0.88
	SD		9.29157	4.3589	6.08276	3.78594	4.72582	15.5671	0	0.311341				SD		7	2.64575	3.78594	2.64575	2.88675	4.58258	0	0.0916515
	SE		5.36449	2.51661	3.51188	2.18581	2.72845	8.98765	0	0.179753				SE		4.04145	1.52753	2.18581	1.52753	1.66667	2.64575	0	0.052915
ETOP INDUCED CHROMOSOME ABBERRATIONS
ETOP 50nM 24h	WT
	Experiment	Condition	Chromatid gaps/breaks	Chromosome gaps/breaks	Radials	Fragments	Fusions	Total	No. Metaphases	Average no. Abberations per	Avg. no. radials/fusions per metaphase
	1	WT - ETOP 50nM	12	5	0	6	0	23	50	0.46	0.12
	2		19	1	1	2	1	24	50	0.48
	3		15	1	0	2	1	19	50	0.38
	Mean		15.3333	2.33333	0.333333	3.33333	0.666667	22	50	0.44
	SD		3.51188	2.3094	0.57735	2.3094	0.57735	2.64575	0	0.052915
	SE		2.02759	1.33333	0.333333	1.33333	0.333333	1.52753	0	0.0305505
	DIAPH1-P5
	Experiment	Condition	Chromatid gaps/breaks	Chromosome gaps/breaks	Radials	Fragments	Fusions	Total	No. Metaphases	Average no. Abberations per	Avg. no. radials/fusions per metaphase
	1	ETOP 50nM	53	8	1	10	6	78	50	1.56	0.32
	2		48	5	2	5	3	63	50	1.26
	3		60	3	0	3	9	75	50	1.5
	Mean		53.6667	5.33333	1	6	6	72	50	1.44
	SD		6.02771	2.51661	1	3.60555	3	7.93725	0	0.158745
	SE		3.4801	1.45297	0.57735	2.08167	1.73205	4.58258	0	0.0916515
	NBS
	Experiment	Condition	Chromatid gaps/breaks	Chromosome gaps/breaks	Radials	Fragments	Fusions	Total	No. Metaphases	Average no. Abberations per	Avg. no. radials/fusions per metaphase
	1	NBS - ETOP 50nM	49	19	3	31	8	110	50	2.2	0.78
	2		84	11	9	17	3	124	50	2.48
	3		58	16	1	7	6	88	50	1.76
	Mean		63.6667	15.3333	4.33333	18.3333	5.66667	107.333	50	2.14667
	SD		18.1751	4.04145	4.16333	12.0554	2.51661	18.1475	0	0.362951
	SE		10.4934	2.33333	2.4037	6.9602	1.45297	10.4775	0	0.20955

## Sheet: Figure 3a
H2AX foci 8h post- 1Gy IR		(3uM APH was added to the media to prevent the transit through S-phase)
	DIAPH1-P1 + Vec-Expt1		DIAPH1-P1+ DIAPH1-Expt1			DIAPH1-P1 + Vec-Expt2		DIAPH1-P1+ DIAPH1-Expt2			DIAPH1-P1 + Vec-Expt3		DIAPH1-P1+ DIAPH1-Expt3
	G1	G2	G1	G2		G1	G2	G1	G2		G1	G2	G1	G2
	4	10	5	18		5	22	2	8		7	19	5	12
	6	17	6	12		5	25	9	12		3	18	4	10
	5	21	7	12		6	14	5	17		1	16	6	11
	11	9	5	8		7	23	2	13		7	15	5	10
	10	15	9	10		3	9	5	12		7	21	5	17
	5	19	6	10		3	18	7	12		4	16	3	12
	6	22	7	6		4	17	5	14		7	21	9	9
	7	16	4	10		4	9	3	16		4	20	6	11
	8	16	3	13		8	24	4	12		3	27	5	14
	6	9	4	11		5	15	5	10		4	18	4	12
	11	20	8	8		3	25	5	12		5	23	3	13
	8	27	4	13		4	22	7	12		7	23	3	15
	5	24	5	12		1	12	1	21		5	25	5	14
	10	11	6	10		8	24	2	12		5	19	1	10
	6	20	6	11		3	21	2	17		6	17	4	13
	7	31	7	9		5	20	1	14		7	35	3	11
	7	19	4	12		7	12	6	13		4	18	2	9
	5	22	1	12		6	24	6	11		3	18	6	29
	12	26	2	11		14	13	5	12		5	23	7	17
	3	16	6	4		1	25	6	10		1	18	3	14
	3	20	3	15		3	12	4	15		6	20	4	11
	8	22	5	14		5	35	1	10		3	14	3	10
	4	15	5	9		5	23	8	11		4	19	4	10
	9	12	7	11		6	14	5	8		6	15	3	11
	10	25	6	10		5	19	4	9		2	18	4	13
	7	19	2	14		2	27	3	13		4	19	6	7
	10	19	7	9		6	24	4	18		6	22	4	9
	1	17	7	12		1	19	8	14		4	19	2	11
	2	24	6	12		4	10	2	13		7	14	3	10
	8	16	5	10		5	27	1	10		2	20	1	8
	8	16	7	15		8	16	11	11		3	16	5	14
	12	16	3	8		5	22	3	13		5	26	1	8
	8	18	2	7		8	22	6	20		5	16	4	12
	5	13	4	10		6	20	4	10		3	12	3	11
	2	18	5	10		6	18	8	12		7	27	3	12
	7	15	3	15		2	25	7	7		1	18	1	11
	6	18	1	12		2	15	4	9		3	15	6	14
	3	21	2	16		4	24	3	19		4	28	5	10
	7	25	6	8		6	20	6	17		10	22	3	12
	4	28	1	21		4	22	7	13		6	14	2	22
	2	9	7	5		7	12	4	13		8	21	6	9
	5	17	6	15		4	22	5	9		5	11	8	14
	10	25	5	10		6	12	4	7		4	24	3	9
	2	22	3	7		6	13	5	17		1	14	3	8
	7	17	5	8		5	19	8	5		4	23	3	10
	3	27	6	17		4	16	13	7		4	12	5	17
	6	14	2	13		2	36	5	14		6	23	1	12
	7	21	6	12		5	23	2	19		6	14	4	14
	4	23	4	11		1	9	4	13		2	21	1	13
	8	14	3	7		5	14	5	15		3	21	3	16
	3	23	1	10		5	10	4	12		5	9	4	12
	6	24	5	9		3	27	2	12		6	16	10	8
	4	15	11	13		6	21	4	8		5	16	1	8
	4	18	5	10		3	10	5	11		3	28	5	12
	6	12	5	6		5	16	4	13		4	8	2	8
	7	18	3	8		1	13	2	14		5	16	2	12
	8	18	2	10		7	11	11	12		7	18	5	13
	6	18	3	10		4	15	4	12		11	18	14	9
	4	17	3	18		4	30	4	10		5	12	3	7
	6	17	5	13		5	34	7	14		5	18	4	13
	7	19	5	11		5	15	5	15		1	10	3	10
	7	22	8	12		3	27	4	8		6	18	4	10
	6	14	6	11		8	12	2	5		4	25	8	26
	3	13	8	13		5	12	1	10		1	27	5	15
	4	23	9	12		4	20	5	12		6	14	6	13
	9	20	6	9		4	13	5	9		4	16	1	12
	8	20	4	15		8	16	1	12		4	19	6	10
	5	11	3	10		4	19	5	12		1	34	6	7
	3	7	9	7		6	21	3	15		2	9	3	9
	5	14	3	10		4	20	3	28		2	14	1	17
	8	20	5	9		5	8	2	17		4	16	3	8
	7	19	8	15		7	20	5	11		5	11	3	10
	1	18	5	9		6	20	3	19		2	28	3	10
	5	12	5	27		4	13	6	10		5	27	3	14
	3	13	7	10		4	13	7	8		1	23	7	7
	1	19	7	12		1	14	5	8		3	16	2	10
	4	16	5	11		2	22	4	7		6	15	6	8
	5	17	4	12		4	17	5	6		2	14	4	11
	1	25	6	9		7	23	3	9		7	23	1	10
	2	23	7	10		3	15	5	12		6	18	1	14
	2	24	5	14		5	11	6	16		7	22	4	10
	5	22	8	8		7	19	5	15		7	23	14	8
	5	20	5	8		5	18	6	9		5	19	6	6
	7	15	3	12		4	17	5	14		8	26	2	18
	7	16	7	11		5	9	5	14		8	9	5	9
	5	16	7	10		1	23	4	13		3	19	3	11
	5	21	6	7		4	10	12	15		3	17	2	13
	4	18	4	13		5	20	4	9		5	21	4	10
	6	23	3	12		5	11	10	11		8	12	4	19
	4	12	6	7		2	7	14	7		5	20	7	14
	1	14	7	12		4	10	6	24		5	12	7	11
	4	12	3	12		1	18	5	13		5	18	4	16
	3	21	4	10		5	20	4	4		4	11	5	7
	6	28	7	12		9	16	5	14		6	18	5	8
	9	26	5	5		2	16	3	13		4	19	4	17
	3	22	9	10		7	13	11	10		2	17	2	9
	5	19	7	12		4	19	6	20		1	27	4	13
	5	15	6	10		3	20	5	9		4	15	2	9
	6	22	6	12		4	17	7	12		7	26	1	18
	4	12	4	15		3	19	4	10		2	13	2	9
	4	19	2	10		4	19	5	5		2	30	9	9
	4	16	4	9		5	22	3	9		5	11	5	9
	2	19	3	10		6	15	6	5		5	22	8	15
	3	11	7	18		5	19	3	13		1	16	7	9
	4	15	7	10		5	19	9	10		2	9	6	12
	6	14	3	18		7	18	7	6		8	21	2	18
	5	19	3	12		12	20	5	13		4	16	4	14
	4	18	4	7		5	34	5	11		3	10	11	9
	3	24	5	12		3	11	1	21		7	27	6	16
	7	17	4	10		5	5	7	11		5	10	3	12
	8	17	5	7		5	23	4	13		4	14	9	9
	7	12	5	10		2	20	9	14		1	22	5	15
	3	23	3	14		7	13	7	7		5	16	2	18
	2	13	7	11		3	13	7	7		6	26	7	9
	5	15	6	17		4	25	5	23		4	20	2	8
	4	21	8	27		1	22	6	8		1	29	7	14
	7	11	4	4		2	18	5	9		6	19	4	25
	3	12	4	20		7	17	6	15		1	12	3	12
	5	6	2	7		4	28	5	9		3	29	2	11
	5	14	4	11		5	23	5	10		5	14	4	19
	6	16	3	7		6	29	7	4		6	35	3	11
	7	17	6	6		5	25	3	9		5	19	5	12
	6	20	6	16		5	26	8	13		7	16	5	14
	3	18	5	9		6	23	6	3		4	17	3	13
	7	16	5	13		7	16	6	13		5	23	8	11
	6	17	4	8		7	11	5	13		4	8	3	8
	3	22	5	12		6	19	1	10		4	11	5	20
	3	18	3	11		7	16	7	15		3	20	5	11
	6	19	4	10		3	14	3	10		6	15	11	17
	5	18	5	12		3	20	4	11		5	12	4	10
	5	14	5	7		6	14	7	12		1	18	5	10
	3	21	4	20		5	28	9	12		2	17	5	9
	4	12	3	7		5	17	3	6		5	26	3	14
	8	11	1	14		6	23	1	11		4	14	3	9
	6	9	8	21		4	17	3	8		5	20	4	8
	6	25	4	12		3	18	3	10		1	26	4	7
	1	9	3	10		3	16	7	16		5	15	3	12
	4	22	5	13		4	13	5	12		6	14	1	10
	10	15	7	10		1	11	5	13		4	17	6	9
	5	10	7	6		8	19	6	14		10	16	4	14
	6	21	12	18		4	19	6	8		5	13	1	12
	4	17	3	8		2	22	1	12		3	16	4	11
	2	10	4	11		4	21	4	9		8	14	2	12
	6	20	7	11		6	9	3	12		5	15	7	24
	4	11	4	14		6	17	4	9		4	23	2	4
	7	14	4	13		3	13	6	12		4	21	5	8
	6	27	3	10		3	13	4	17		7	24	3	19
	2	16	12	17		5	30	1	11		2	21	4	15
	6	18	6	14		7	24	5	19		4	24	3	16
	7	17	4	14		6	22	3	10		2	17	5	13
	5	15	7	13		7	16	6	10		5	8	6	13
	6	12	7	10		7	23	5	12		4	19	3	11
	7	18	7	11		6	15	5	13		6	19	6	7
	2	11	5	10		3	25	8	37		4	26	7	8
						6	19	4	18		4	25	2	10
						6
Median	5	18	5	11	Median	5	19	5	12	Median	4	18	4	11
Mean	5.38312	17.6039	5.07792	11.3636	Mean	4.74359	18.3935	4.96129	12.1097	Mean	4.47097	18.6129	4.27097	11.9613

## Sheet: Figure 3b
	NO TREATMENT										CPT TREATMENT										ETOP TREATMENT
	WT			NBS			DIAPH1-P5				WT			NBS			DIAPH1-P5				WT			NBS			DIAPH1-P5
EXP NO.	1	2	3	1	2	3	1	2	3		1	2	3	1	2	3	1	2	3		1	2	3	1	2	3	1	2	3
	0	3	3.63	0	2.14	1.02	0	2.63	1.39		28	17.12	34.78	26.29	18.74	24.97	14	14.15	10.95		10	4.38	8.364	7.93	5.23	4.718	4.89	9.47	8.98
	2	2.3	2	1.769	4.38	2.79	2	3.17	2.49		32.09	16.73	25.67	17.52	19.42	13.42	14	11.22	12.84		7.67	12.38	9.684	7	4	3.209	6.05	3.54	5.48
	2.14	2.24	1.12	2.091	1.77	2.63	3.407	3.07	2.3		29	24.6	19	14.31	21.79	8.18	17.04	16.73	12.55		7.26	8.21	7.667	5.61	7.67	4.973	5.23	2.49	6.42
	4	4.49	1.12	0	1	2.63	3.45	6.57	1.15		26	18.19	24	15.33	19.46	6.71	19.71	11.79	10.45		13.14	9.2	7.318	7.67	4.38	5.75	4.79	11.24	4.49
	1.07	4.6	1.24	2	1.28	2.24	4	3.54	2.42		32.2	24.1	18.62	22	8.9	14.31	15.33	12.05	9.2		5.23	19.71	10.098	3.54	2.04	5.61	9.63	3.17	5.61
	0	2.14	2.14	4.973	4.09	2.19	1.533	5.94	2.46		26.83	19.42	11.74	15	21.9	13.7	13.8	8.85	14.98		9.58	11.79	10.455	4.49	4	5.61	7	5.9	5.48
	1.045	3.21	3.83	0.958	2.19	2.63	3.067	3.07	2.24		19	31.69	23	12.97	8.98	14	14.43	15.77	10.22		7.42	4.6	16	10.35	4.18	6.133	5.23	8.18	6
	1.07	2.19	4.28	1.917	3	0	0	4.09	3		34.23	25.3	15.71	10	10.95	5.48	27.6	17.77	11.5		10	8.47	10	10.62	3.07	5.75	5.11	13.46	5.75
	2.19	4.09	2.49	3.73	2.14	1.02	1.045	1.44	5.75		17.52	22.15	23	12	20.13	9	14	15.33	7		7	12.55	12	0	5.61	5.476	4.09	6.39	8.76
	4.488	4.09	2.42	1.07	4.93	3.83	1.095	3.68	1.02		12.92	31.41	14.95	25.67	21.9	13	27.18	10.22	14.31		5.52	15.33	8.364	10.1	6.27	5.61	8.18	4.38	6
	4.182	5.23	3.63	3.366	4.18	2.09	6.815	1.64	2.14		31.05	19.42	23	9.2	8.81	18.6	14	15.74	9.2		7.67	12.05	12.341	0	7	4.182	8	7	6.76
	1	2.19	1.07	2.556	3.07	1	1.15	6.22	2.14		16.73	23.51	16.05	15.33	15.68	6.42	14.72	11.24	18.4		10.06	10.82	13.463	5.23	6.27	5.349	4.03	4.72	4.38
	2.421	1.1	2.24	2.875	3.73	2.19	9.583	4.28	2.49		20.33	28.55	8.36	17.25	8.18	10.89	21.65	14.95	11.24		21.47	15.71	13.591	6.57	7.67	3.209	5.23	6	4.49
	2.244	2.09	1.15	3.943	3.37	5	2.788	2.79	2.49		28.55	25.56	10.7	15.77	6.13	28.31	10.92	13.94	7.16		12	13.91	9.684	3	4.28	8.558	8.76	6.57	5.23
	5.61	3.07	1.15	4.059	3.14	3.29	4	7.26	1		27.6	22.44	8.56	19	12.27	7.32	12.34	21.79	9.2		7	17.45	9	2.04	8.05	6.133	3.21	7.16	9.44
	4.718	5.61	1.28	6.345	7.19	2.56	1.643	1.15	2.3		25	32.41	17.89	16.61	9.63	18.4	14.64	17.89	13.14		9.2	10.1	7.667	6.05	6.42	5.476	7.42	5.9	6.05
	2.875	3	2.94	0	7.42	2	2.091	2.83	3.07		34.26	20.44	11.5	17.95	11	11	13.14	7.49	5.61		11.1	17.12	16.235	4.18	6.27	3.209	4.04	6.97	6.27
	2.486	3.07	1.1	1.278	2.3	2.3	3.136	5.26	1		31.16	27.38	20.81	19.55	4.38	10	15.33	9.2	9.63		8.56	10.22	10	5.11	5.35	5.227	6.42	5.11	5.41
	5.349	2.14	3.29	1.917	2.14	2.09	2.556	3.07	1.1		15.33	32.2	17.52	13.32	8.12	10.45	23.7	13.59	19.07		4.93	13.91	11.795	5.04	6.13	4.279	7.93	7.04	6
	1.243	5.11	1.31	4.059	2.24	0	4	4	2.14		26.93	25.19	23.51	15.1	10.35	9.86	11.19	15.33	31.21		0	11.5	14.154	7	4.09	3.067	5	16.1	6.42
	0	4.09	2.19	3.915	1.11	1.05	2.19	4	0		30.67	30	20	15.68	7.49	10	18	16.43	10.7		11.5	10.7	9.628	6.57	5.9	8.364	4	16.24	2.61
	5	3	2	3.73	1.48	1.1	2.091	1.1	2.63		26.83	19.26	15.33	13.91	18	9.2	19.26	9	12.34		16.24	13.46	13.316	9	5.35	5	10.22	6.73	4
	3.366	4.38	1.1	4.452	6.42	1.02	3.136	4.76	6.13		55.68	19.42	20.2	11	14.88	16.73	16	15.68	11		6.27	6.73	9.857	7.67	5.9	4.488	6.57	10.95	4.28
	1	3.14	3.21	5.349	4.97	3.83	1.022	3.54	2		15.33	17.95	32.09	10.68	17.45	10.45	20	18.19	11.5		10	9.63	10.35	5.35	8.7	3.067	4.6	12.55	5.35
	2.3	3	3.73	4	7.08	2.19	0	3.45	2.19		33.45	23	16.29	13.42	6.27	8.76	13.8	22.47	10.45		5.87	7.67	7.077	2.42	6.27	5	12.55	29.9	3.37
	3.067	2.14	3.45	1.366	4	2.04	4.313	3.29	2.24		30.67	25.19	11.24	13.53	11.22	11.24	23	8.05	8.26		5	8.36	11.767	3.73	4.18	6.419	6.57	6.57	4.28
	4	3	1.35	4.279	5.75	2.14	3.286	1.7	2.19		37.24	30.67	23	13.8	14.95	10.45	19.71	18.4	14.31		11.83	12.34	10.098	4.97	7.49	2.091	5.9	10.95	7.67
	3.73	5	2.3	0.613	6	4.38	1.243	6.57	1.02		19.42	13.32	13.14	19.71	4.6	9.41	19.42	27.06	18.82		14.15	12.18	13.591	9.2	4.38	8.625	2.42	12.38	4.09
	1	2.04	2.36	2.509	2.14	1.18	3.136	2.56	3.14		34.5	27	21.53	7.08	11.22	13.14	24.86	13.8	13.8		11.5	16	11.5	5.61	4.49	4.488	6.97	6.76	4.28
	1.15	3.07	2.3	2.091	2.09	2.09	5	6.57	2.42		26.29	20.33	31.94	13.8	9.58	9.86	19.07	17.52	13.68		9.2	9.2	10.615	4.6	4.6	7.667	4.52	6.81	3.07

## Sheet: Figure 3c
HR ASSAY
EXP1		No. RFP +ve cells	GFP +ve cells	% of GFP:RFP
Condition	siControl	445	36	8.08989
	siBRCA2	664	17	2.56024
	siNBS	484	16	3.30579
	siDIAPH1	551	19	3.44828
EXP2		No. RFP +ve cells	GFP +ve cells	% of GFP:RFP
Condition	siControl	515	47	9.12621
	siBRCA2	514	16	3.11284
	siNBS	520	23	4.42308
	siDIAPH1	502	29	5.77689
EXP3		No. RFP +ve cells	GFP +ve cells	% of GFP:RFP
Condition	siControl	525	51	9.71429
	siBRCA2	586	23	3.92491
	siNBS	547	24	4.38757
	siDIAPH1	509	21	4.12574

## Sheet: Figure 3d
BRCA1 foci	P1+DIAPH1				P1+VEC
		CENPF +ve	< 30 BRCA1 Foci	% BRCA1 +ve		CENPF +ve	< 30 BRCA1 Foci	% BRCA1 +ve
EXP1	NT	305	87	28.5246	NT	311	48	15.4341
	1h	303	154	50.8251	1h	308	103	33.4416
	4h	510	315	61.7647	4h	506	254	50.1976
		CENPF +ve	< 30 BRCA1 Foci	% BRCA1 +ve		CENPF +ve	< 30 BRCA1 Foci	% BRCA1 +ve
EXP2	NT	300	61	20.3333	NT	311	73	23.4727
	1h	301	170	56.4784	1h	304	114	37.5
	4h	306	218	71.2418	4h	310	132	42.5806
		CENPF +ve	< 30 BRCA1 Foci	% BRCA1 +ve		CENPF +ve	< 30 BRCA1 Foci	% BRCA1 +ve
EXP3	NT	315	129	40.9524	NT	309	93	30.0971
	1h	311	204	65.5949	1h	305	134	43.9344
	4h	306	254	83.0065	4h	309	180	58.2524

## Sheet: Figure 3e
RPA FOCI INTENSITY		EXP1	EXP2	EXP3			RPA FOCI INTENSITY		EXP1	EXP2	EXP3		RPA FOCI INTENSITY		EXP1	EXP2	EXP3		RPA FOCI INTENSITY			EXP1	EXP2	EXP3		RPA FOCI INTENSITY		EXP1	EXP2	EXP3			RPA FOCI INTENSITY		EXP1	EXP2	EXP3
P1+DIAPH1 NT	Nuclei no.	Mean intensity	Mean intensity	Mean intensity			P1+VEC1 NT	Nuclei no.	Mean intensity	Mean intensity	Mean intensity		P1+DIAPH1 1H CPT	Nuclei no.	Mean intensity	Mean intensity	Mean intensity		P1+VEC1 1H CPT	Nuclei no.		Mean intensity	Mean intensity	Mean intensity		P1+DIAPH1 4H CPT	Nuclei no.	Mean intensity	Mean intensity	Mean intensity			P1+VEC1 4H CPT	Nuclei no.	Mean intensity	Mean intensity	Mean intensity
	1	6.067	23.005	39.339						14.095	33.397			1	16.206	26.891	27.609			1		12.509	25.65	33.167			1	8.902	27.06	25.451				1	14.679	24.215	27.938
	2	11.781	25.203	14.294				1	10.33	12.815	24.841			2	20.018	25.673	51.228			2		11.145	24.583	24.36			2	7.256	36.458	17.64				2	13.919	26.958	26.389
	3	9.682	27.643	12.727				2	7.018	18.903	17.868			3	15.434	30.957	54.462			3		12.55	19.563	22.955			3	7.735	27.613	19.555				3	13.003	30.025	24.202
	4	6.112	29.598	13.203				3	6.327	16.658	16.461			4	18.797	20.543	38.647			4		11.645	31.548	23.075			4	8.501	27.726	48.22				4	15.855	18.117	23.651
	5	6.761	29.362	16.916				4	13.739	12.951	14.791			5	18.37	33.224	11.487			5		11.901	18.021	37.649			5	15.077	30.805	20.346				5	13.61	20.52	25.258
	6	12.884	9.75	46.298				5	8.686	14.246	16.457			6	17.281	33.212	28.049			6		9.601	21.393	39.495			6	36.99	36.216	63.685				6	13.132	17.026	24.736
	7	12.328	9.5	17.903				6	6.039	14.562	26.654			7	14.797	24.967	22.363			7		10.333	11.507	40.339			7	7.065	23.781	14.732				7	14.448	25.119	27.049
	8	6.79	28.082	23.483				7	13.126	21.717	22.945			8	17.832	31.519	27.619			8		11.583	33.24	40.076			8	7.646	39.396	46.191				8	10.872	21.904	35.754
	9	12.428	37.64	28.376				8	13.571	20.274	23.394			9	16.953	27.697	23.743			9		11.179	21.321	23.852			9	14.542	28.401	40.726				9	15.541	22.416	27.98
	10	5.84	29.668	35.114				9	10.885	23.541	25.415			10	14.154	26.23	18.578			10		11.715	17.911	38.775			10	7.352	33.296	36.181				10	7.426	34.373	24.986
	11	10.891	15.667	16.419				10	4.997	29.894	23.236			11	13.192	27.92	12.671			11		8.398	20.876	24.352			11	30.396	22.776	47.755				11	12.185	19.04	25.87
	12	7.673	27.857	18.839				11	8.649	27.659	36.75			12	15.759	27.873	48.253			12		10.541	13.977	26.498			12	7.314	30.762	51.227				12	14.393	20.257	35.646
	13	10.677	21.746	25.228				12	5.322	22.064	23.273			13	15.909	29.112	25.281			13		10.657	39.534	42.089			13	8.706	29.087	20.838				13	14.332	34.047	25.906
	14	6.376	29.321	50.03				13	8.966	24.321	27.515			14	14.753	27.559	21.687			14		9.65	13.249	34.767			14	7.282	33.777	25.304				14	11.57	40.596	27.615
	15	6.113	24.319	40.034				14	5.751	33.975	29.992			15	11.645	29.438	74.501			15		12.473	41.08	24.052			15	9.078	34.969	42.811				15	16.846	26.761	28.935
	16	10.871	28.889	22.679				15	10.421	20.681	25.716			16	15.166	29.473	25.882			16		10.345	30.901	41.915			16	15.397	32.267	29.539				16	12.739	30.848	19.61
	17	11.455	24.425	33.335				16	9.703	14.411	23.54			17	13.192	29.448	31.597			17		11.046	22.565	38.387			17	18.47	29.754	34.692				17	12.792	26.064	35.919
	18	10.689	20.68	45.13				17	10.686	24.947	9.82			18	15.759	26.776	47.384			18		9.997	40.938	32.811			18	9.887	38.813	68.847				18	18.349	14.405	32.95
	19	10.482	24.891	19.345				18	11.467	43.435	15.43			19	15.909	30.659	28.707			19		9.871	23.161	26.541			19	20.421	40.292	50.283				19	15.52	20.998	32.375
	20	8.068	28.752	20.919				19	5.769	9.878	37.873			20	8.495	26.651	35.591			20		12.148	39.72	27.992			20	16.542	11.998	39.022				20	14.234	13.835	27.538
	21	12.844	26.258	32.994				20	8.814	13.515	13.911			21	13.972	27.639	29.694			21		3.955	30.32	31.044			21	20.986	12.065	34.981				21	16.354	17.271	33.023
	22	11.38	24.922	14.57				21	8.849	29.494	32.673			22	14.887	26.583	30.568			22		10.588	21.337	23.198			22	17.978	31.433	27.447				22	14.346	14.734	41.125
	23	10.043	30.193	32.774				22	8.455	31.343	39.074			23	9.047	26.162	49.307			23		11.963	39.91	29.856			23	20.49	33.756	58.051				23	10.497	23.899	29.309
	24	6.305	29.299	19.545				23	8.238	44.278	22.495			24	12.95	24.213	34.492			24		9.976	13.929	25.364			24	14.343	36.116	30.408				24	14.711	16.425	38.438
	25	7.945	29.464	24.447				24	6.618	13.969	28.964			25	8.185	41.896	17.4			25		9.551	31.158	30.761			25	14.944	35.1	38.325				25	14.587	41.039	56.406
	26	14.588	25.894	13.119				25	9.041	30.313	22.267			26	7.897	31.508	32.803			26		11.892	42.052	13.24			26	23.704	31.917	31.11				26	15.094	28.257	29.316
	27	10.225	28.298	19.153				26	8.535	17.78	29.773			27	9.665	25.453	35.297			27		10.994	22.012	33.23			27	10.465	38.388	45.549				27	11.399	14.635	33.607
	28	10.409	19.995	23.197				27	4.877	26.011	30.696			28	10.358	38.045	54.779			28		11.118	13.306	30.126			28	15.549	24.891	24.315				28	13.194	14.999	32.734
	29	9.04	26.034	26.306				28	7.584	24.394	35.752			29	13.143	33.346	35.609			29		5.613	23.671	26.268			29	11.472	30.861	36.314				29	17.12	40.024	25.115
	30	7.323	11.258	23.523				29	10.064	21.721	27.756			30	8.479	38.423	33.046			30		11.049	13.194	23.71			30	31.8	32.833	15.524				30	11.024	17.285	42.249
	31	11.97	12	17.104				30	13.377	26.171	24.606			31	14.452	28.58	36.013			31		12.364	9.884	27.53			31	8.564	45.699	26.248				31	13.842	40.346	28.332
	32	5.252	9.429	15.909				31	10.415	18.046	15.815			32	17.311	21.342	33.879			32		9.326	42.972	26.061			32	8.235	32.894	32.567				32	10.158	40.831	37.665
	33	5.027	23.482	35.903				32	10.949	19.551	17.855			33	9.234	24.544	21.094			33		11.918	9.82	30.074			33	17.47	34.17	40.841				33	15.878	35.536	35.191
	34	10.094	11	50.848				33	5.283	21.828	29.203			34	22.831	21.455	29.427			34		13.601	18.753	34.755			34	16.795	13.517	49.868				34	10.346	39.579	32.74
	35	5.479	25.51	7.275				34	8.936	18.389	21.478			35	22.625	26.717	24.66			35		10.779	21.214	12.672			35	15.12	31.735	33.831				35	12.932	35.289	40.994
	36	5.241	29.659	35.967				35	10.769	23.078	28.153			36	15.691	10.916	28.665			36		16.364	18.283	30.174			36	6.176	42.659	36.826				36	11.469	17.111	41.99
	37	5.396	34.434	26.377				36	5.804	11.619	23.127			37	16.479	28.536	18.337			37		4.029	17.817	21.548			37	11.456	12.664	47.293				37	12.744	13.944	34.341
	38	12.296	24.882	19.536				37	10.418	48.696	23.2			38	15.163	25.809	24.722			38		5.425	21.859	31.221			38	11.28	39.371	31.351				38	15.023	21.203	34.143
	39	10.783	32.4	45.425				38	11.101	40.861	21.731			39	8.254	29.148	26.234			39		5.596	35.855	14.281			39	10.182	27.635	35.25				39	11.615	23.882	11.446
	40	10.033	24.117	19.394				39	5.633	27.68	16.643			40	16.488	34.421	24.448			40		10.873	15.775	18.125			40	13.457	33.068	21.851				40	13.337	21.768	34.055
	41	11.843	22.767	25.756				40	5.135	45.885	16.336			41	8.732	26.313	30.708			41		10.411	14.592	25.938			41	5.158	14.859	31.986				41	11.108	33.239	29.985
	42	11.517	33.823	22.138				41	7.25	35.855	24.955			42	17.404	24.048	26.239			42		13.898	14.381	25.322			42	21.562	30.821	33.49				42	12.928	46.76	23.823
	43	6.977	31.348	36.394				42	6.741	21.875	20.692			43	8.575	27.653	29.726			43		11.816	13.084	30.116			43	30.921	30.651	64.385				43	11.714	14.726	33.346
	44	5.882	24.91	16.617				43	11.444	20.397	19.196			44	8.816	28.012	19.944			44		5.523	13.677	18.036			44	13.853	43.785	74.388				44	8.206	15.323	9.969
	45	6.273	26.943	31.781				44	9.139	34.659	16.827			45	18.233	30.356	34.213			45		5.495	31.405	25.216			45	31.457	22.737	43.78				45	10.005	24.318	10.41
	46	10.655	24.35	13.553				45	11.228	20.447	17.592			46	7.144	41.646	19.099			46		11.506	42.174	16.706			46	11.167	11.508	38.858				46	11.365	21.968	21.901
	47	13.66	32.079	20.696				46	5.266	19.129	23.746			47	7.565	25.127	45.136			47		6.454	22.664	23.713			47	15.002	11.786	82.515				47	11.263	60.648	40.535
	48	11.581	18.561	34.025				47	9.014	23.661	23.71			48	19.524	27.236	19.371			48		8.231	16.393	31.488			48	13.775	33.164	18.063				48	13.435	43.896	28.942
	49	13.074	19.109	28.737				48	5.141	28.711	27.425			49	17.928	37.033	29.773			49		5.774	13.269	16.077			49	12.338	31.787	30.298				49	11.595	25.693	35.878
	50	13.457	28.728	14.987				49	13.069	21.269	24.606			50	13.814	27.566	25.046			50		5.735	47.714	14.966			50	17.925	31.327	47.495				50	9.542	69.389	40.203
	51	12.726	25.242	24.657				50	6.226	22.214	23.51			51	21.739	28.334	28.718			51		5.346	17.636	23.78			51	13.531	34.417	45.938				51	12.343	36.987	38.866
	52	5.8	29.437	7.987				51	10.752	18.603	20.02			52	11.7	27.954	37.034			52		4.64	11.521	31.33			52	11.29	37.266	32.877				52	13.258	29.213	51.382
	53	5.533	29.523	25.22				52	5.572	14.022	30.881			53	12.842	32.769	26.851			53		5.965	40.557	17.229			53	13.856	35.566	24.064				53	13.986	14.002	30.145
	54	5.698	18.896	42.425				53	8.486	17.312	34.273			54	7.512	40.405	26.709			54		5.01	13.114	16.815			54	16.18	48.046	46.511				54	12.151	18.658	36.197
	55	10.005	17.38	35.088				54	10.88	17.852	21.246			55	7.589	26.074	16.887			55		5.176	38.003	16.02			55	15.411	35.562	18.981				55	9.789	13.152	33.687
	56	11.036	17.561	32.282				55	11.204	11.171	28.793			56	12.866	27.749	21.376			56		5.214	14.773	21.327			56	19.453	48.047	42.518				56	11.939	16.319	22.496
	57	5.33	18.961	34.643				56	9.844	35.285	14.352			57	8.344	32.294	32.959			57		11.478	58.863	25.664			57	15.722	30.355	25.161				57	11.802	12.003	35.87
	58	7.566	19.447	22.763				57	7.881	38.804	17.65			58	14.541	42.958	35.006			58		10.329	38.694	22.197			58	14.674	35.639	64.023				58	11.377	38.31	26.906
	59	7.084	25.913	30.406				58	5.173	14.904	23.982			59	7.75	33.706	9.339			59		5.698	42.577	15.039			59	5.416	44.24	30.82				59	14.087	17.506	15.183
	60	8.695	22.187	25.029				59	5.223	27.815	32.932			60	13.37	38.153	35.964			60		11.356	50.181	33.761			60	12.734	55.769	41.933				60	12.329	16.677	31.061
	61	11.533	29.081	19.468				60	6.09	15.193	24.123			61	9.714	25.502	11.705			61		9.666	19.28	18.886			61	19.973	44.815	32.344				61	11.55	58.759	22.283
	62	12.136	17.64	15.248				61	5.296	31.408	11.954			62	15.247	26.505	20.069			62		13.947	14.833	13.232			62	18.147	50.221	38.259				62	11.003	39.307	25.141
	63	4.931	16.155	14.993				62	4.771	17.371	25.565			63	14.289	42.426	12.747			63		10.636	30.786	12.756			63	14.31	28.866	21.054				63	13.019	22.581	31.896
	64	4.84	21.957	15.465				63	6.066	20.436	26.894			64	7.488	41.888	33.867			64		14.237	13.979	11.504			64	15.987	31.572	30.143				64	15.168	12.719	29.032
	65	10.257	30.495	15.547				64	10.818	23.482	22.789			65	7.617	38.282	16.161			65		11.483	22.325	12.467			65	19.754	38.338	31.059				65	8.652	10.013	27.825
	66	4.818	26.59	25.821				65	10.271	16.902	27.253			66	7.901	26.186	17.949			66		13.141	19.47	13.276			66	15.327	38.835	25.819				66	27.479	49.265	46.63
	67	5.495	23.825	42.447				66	5.311	22.332				67	7.519	23.8	10.685			67		5.505	20.736	30.632			67	13.375	40.896	17.276				67	10.773	13.656	32.156
	68	9.286	28.242	32.054				67	8.236	18.384				68	9.12	41.006	25.114			68		11.898	43.623	14.228			68	17.319	43.442	67.843				68	15.311	11.807	32.55
	69	13.137	25.01	19.375				68	9.559	23.949				69	24.96	32.333	25.889			69		5.988	41.504	20.605			69	17.414	33.523	51.616				69	11.419	42.005	35.929
	70	10.104	19.696	24.015				69	7.216	15.561				70	7.771	38.959	15.828			70		11.023	37.622	22.434			70	11.273	52.291	65.91				70	10.559	29.26	32.227
	71	17.204	17.127	28.454				70	9.124	20.795				71	26.99	28.164	31.835			71		11.076	22.216	36.579			71	16.872	43.837	20.609				71	10.257	16.817	28.594
	72	15.709	19.522	26.997				71	9.526	22.819				72	24.857	40.379	28.283			72		11.949	7.64	23.068			72	5.182	40.912	35.439				72	11.096	22.043	28.693
	73	15.292	21.734	12.272				72	4.943	27.835				73	7.369	22.754	18.256			73		7.667	8.333	12.127			73	14.829	41.087	52.255				73	10.365	45.391	27.496
	74	10.498	25.381	28.467				73	5.293	20.855				74	7.786	39.662	18.76			74		11.305	13.293	26.049			74	15.35	35.305	30.65				74	11.297	18.234	32.106
	75	9.707	20.88	28.845				74	8.643	19.793				75	7.152	34.765	23.614			75		10.449	13.125	18.118			75	19.631	50.585	84.253				75	5.238	36.794	35.41
	76	4.681	31.61	31.959				75	4.93	24.103				76	8.266	30.629	20.292			76		4.601	44.061	23.288			76	18.683	44.082	43.524				76	12.533	14.402	20.253
	77	3.73	25.154	40.335				76	5.04	15.689				77	12.93	31.956	26.287			77		14.97	14.46	28.632			77	13.981	33.469	25.042				77	10.422	11.387	36.534
	78	5.614	19.527	21.501				77	5.322	19.455				78	7.62	26.328	33.24			78		11.34	13.742	26.965			78	18.206	59.93	69.081				78	11.938	9.943	33.182
	79	13.334	21.805	19.701				78	5.219	20.414				79	7.421	27.333	21.587			79		4.827	13.472	27.236			79	18.239	51.851	41.341				79	11.675	8.028	31.329
	80	9.364	20.527	24.052				79	7.614	19.693				80	6.073	23.975	17.77			80		11.693	56.81	21.366			80	13.275	45.239	54.901				80	5.717	38.817	25.85
	81	11.137	17.045	17.168				80	4.549	32.834				81	11.763	23.55	20.072			81		5.517	9.52	13.359			81	19.123	43.841	49.654				81	11.943	16.495	31.014
	82	5.158	20.752	20.872				81	10.987	26.717				82	6.705	25.584	12.349			82		5.288	25.431	23.197			82	10.245	45.671	52.452				82	12.967	29.29	30.322
	83	10.238	20.112	23.454				82	5.27	13.9				83	5.555	23.417	12.043			83		5.399	20.677	17.945			83	27.686	39.556	71.692				83	9.669	17.53	22.607
	84	5.333	24.99	20.338				83	9.227	26.298				84	11.543	25.127	15.536			84		9.143	16.371	19.305			84	15.354	52.775	37.875				84	13.721	37.479	35.249
	85	11.56	19.947	37.205				84	5.001	15.747				85	5.559	28.758	33.16			85		11.053	13.352	23.103			85	15.791	43	20.953				85	10.685	11.349	34.137
	86	10.604	19.194	21.369				85	10.72	18.958				86	6.429	31.11	16.431			86		10.348	32.153	15.834			86	17.158	42.057	37.765				86	4.846	25.374	35.69
	87	5.862	26.04	20.66				86	11.945	13.47				87	6.023	28.65	21.153			87		6.646	27.656	29.59			87	16.845	26.043	36.274				87	6.614	15.008	34.178
	88	4.879	23.317	37.85				87	4.922	21.747				88	5.841	21.861	32.048			88		10.668	23.497	16.325			88	4.433	39.514	30.255				88	7.422	70.436	27.979
	89	12.385	18.242	42.297				88	5.278	15.138				89	12.47	35.501	34.174			89		5.829	34.102	16.181			89	18.839	36.717	29.452				89	11.645	13.329	12.799
	90	5.496	18.549	20.104				89	9.286	18.419				90	6.946	31.044	32.96			90		11.133	26.034	35.022			90	14.335	52.243	36.844				90	7.906	46.682	37.931
	91	8.937	28.016	26.8				90	12.102	22.091				91	5.091	27.439	19.454			91		4.757	37.402	17.797			91	15.404	44.741	52.426				91	10.586	33.136	36.971
	92	10.489	22.507	7.825				91	5.197	24.425				92	19.928	36.878	20.557			92		5.583	32.634	14.881			92	15.279	53.368					92	5.092	38.722	33.535
	93	9.346	24.652	16.975				92	5.152	19.785				93	15.58	33.581	30.871			93		7.593	26.583	11.049			93	15.335	37.947					93	10.439	37.246	21.057
	94	4.487	27.615	33.321				93	7.394	18.892				94	13.29	35.532	33.238			94		5.53	20.653	26.22			94	13.325	30.993					94	4.822	9.575	36.152
	95	4.786	16.48	14.518				94	10.059	28.283				95	6.486	47.099	24.365			95		4.735	45.556	31.082			95	21.205	34.094					95	4.731	13.405	36.659
	96	4.658	20.696	42.633				95	4.594	21.234				96	6.505	34.338	37.063			96		11.084	40.953	15.94			96	18.782	40.824					96	5.513	30.658	39.098
	97	5.185	13.342	40.405				96	9.937	14.667				97	17.2	34.839	39.998			97		4.826	28.087	16.476			97	14.008	30.136					97	5.282	28.709	23.218
	98	4.873	24.048	38.127				97	8.392	19.541				98	6.621	29.967	33.646			98		12.672	14.514	31.647			98	18.346	38.519					98	12.272	29.452	30.488
	99	8.69	22.482	24.484				98	4.923	12.34				99	12.522	40.586	24.195			99		5.134	17.045	19.814			99	17.462	35.1					99	5.401	33.03	33.346
	100	15.141	33.16	36.091				99	7.746	23.523				100	6.827	23.705	27.584			100		10.583	57.981	28.422			100	15.373	47.192					100	9.09	20.704	8.746
	101		31.267					100	4.785	20.734				101	13.622	32.458	25.704			101		5.633	50.486	32.972			101	15.696	43.448					101	10.954		29.789
	102							101	8.82					102	17.99	30.986				102		4.802	35.631	32.577					36.767					102	10.232		27.573
	103							102	9.494					103	19.344	28.685				103		8.373	15.163	21.195					32.54					103	10.516		38.507
	104							103	9.731					104	14.006					104		14.288	15.371	22.172					37.158					104	4.686		22.978
	105							104	10.224					105	13.791					105		4.581	13.188						44.42					105	10.108		34.707
	106							105	5.273					106	9.279					106		8.998	16.578						27.835
	mean							53	8.09691					107	7.481					107		12.711							47.407
								107						108	7.063					108		5.14							21.94
														109	12.428					109		8.88							35.311
														110	15.52					110		5.118
														111	7.532					111		4.619
																				112		4.67
																				113		5.29
																				114		5.311
																				115		4.896
																				116		4.796
																				58.5		8.96848
																				118
																				119

## Sheet: Figure 3f
RAD51 FOCI PER NUCLEUS
	No treatment						1h CPT						4H CPT
	DIAPH1-P1+WT DIAPH1			DIAPH1-P1+Vec			DIAPH1-P1+WT DIAPH1			DIAPH1-P1+Vec			DIAPH1-P1+WT DIAPH1			DIAPH1-P1+Vec
Mitosin +ve Nuclei no.	EXP1	EXP2	EXP3	EXP1	EXP2	EXP3	EXP1	EXP2	EXP3	EXP1	EXP2	EXP3	EXP1	EXP2	EXP3	EXP1	EXP2	EXP3
1	1	11	15	0	0	6	6	0	0	2	0	11	37	21	15	11	0	20
2	1	1	2	6	0	5	25	21	2	27	0	0	28	41	30	30	13	12
3	6	0	3	2	7	26	27	8	1	30	17	31	49	28	31	17	8	13
4	1	0	10	3	3	19	27	10	8	11	0	6	53	23	21	11	5	10
5	3	5	1	0	0	1	1	7	24	7	10	14	47	28	18	16	15	11
6	1	2	7	16	2	0	37	22	1	26	11	9	63	16	29	36	6	32
7	4	0	10	1	0	4	36	6	2	13	11	5	45	29	30	0	0	12
8	1	3	1	0	2	14	16	12	1	7	3	5	41	32	47	25	21	3
9	1	2	9	1	0	6	9	12	10	0	0	3	62	0	15	15	9	16
10	10	5	23	0	0	6	0	5	3	0	7	0	71	0	23	36	0	35
11	0	1	1	0	0	1	0	14	28	33	11	2	5	38	21	16	10	14
12	0	0	12	1	0	5	23	0	11	12	7	0	19	26	38	25	7	13
13	1	4	3	3	17	9	8	2	3	20	12	8	37	29	34	2	0	11
14	4	9	8	0	0	4	26	0	13	21	4	10	66	8	26	12	6	13
15	8	12	1	1	1	11	8	6	9	12	15	7	22	26	35	20	11	4
16	1	2	16	2	0	6	0	11	16	17	4	7	17	29	23	32	0	34
17	2	1	5	5	8	7	0	8	16	0	5	2	45	30	20	0	1	14
18	6	5	9	2	0	12	3	7	2	6	23	6	51	30	24	17	3	11
19	0	0	10	6	0	15	0	17	2	11	9	13	31	29	29	19	7	8
20	4	0	2	4	0	8	30	0	20	0	7	0	44	17	34	7	0	33
21	6	5	10	3	2	9	14	7	10	12	8	2	30	24	31	14	10	15
22	8	3	4	0	0	15	0	2	13	7	16	0	5	19	23	0	31	9
23	12	7	6	0	0	5	4	33	18	15	13	9	0	40	15	8	6	16
24	5	1	11	0	2	5	25	4	18	13	7	0	53	26	20	15	3	28
25	2	0	12	1	0	7	0	15	20	0	14	5	7	38	23	40	3	23
26	2	0	4	3	0	0	25	10	26	8	8	3	21	27	27	7	6	24
27	0	0	2	1	0	3	0	6	25	5	33	0	38	36	29	32	2	6
28	0	0	5	0	5	11	38	0	9	19	12	2	56	15	15	11	8	15
29	7	0	9	0	0	9	61	8	9	30	17	3	32	16	27	17	0	11
30	5	0	3	1	0	6	23	5	5	19	5	2	41	17	55	11	0	22
31	42	3	0	1	0	4	0	10	7	18	19	12	48	0	36	29	7	8
32	0	4	0	0	2	2	0	2	2	13	8	5	34	40	26	0	6	8
33	0	5	11	1	3	8	5	15	9	8	16	8	71	0	27	12	5	0
34	2	5	8	0	0	0	31	6	24	13	7	8	3	39	34	39	0	27
35	2	1	4	0	4	8	6	0	0	20	13	2	29	13	22	18	0	20
36	3	19	10	0	6	2	8	6	15	0	0	0	62	63	28	10	0	7
37	8	0	2	0	0	2	27	0	18	4	8	8	53	16	9	13	10	6
38	0	14	12	0	0	8	25	5	11	16	8	0	35	35	21	49	25	7
39	0	0	5	1	0	5	0	6	6	14	12	1	47	45	39	29	0	23
40	0	7	5	1	0	2	21	2	4	6	4	5	48	0	22	1	8	15
41	3	0	6	0	0	1	13	13	1	8	13	8	55	15	24	14	11	5
42	6	5	2	0	0	9	25	8	1	20	13	6	76	34	30	12	0	2
43	2	1	7	0	1	0	17	3	2	8	0	8	60	35	21	10	10	17
44	2	9	10	4	15	3	0	2	10	2	7	1	48	26	27	0	37	18
45	1	0	0	0	0	10	20	1	6	0	0	7	0	31	37	3	0	2
46	4	0	6	0	0	7	32	8	0	0	0	1	51	21	11	17	0	16
47	4	4	7	1	0	5	2	6	7	0	4	14	47	48	21	10	14	14
48	7	6	6	0	2	5	0	9	34	0	0	1	56	18	25	0	6	14
49	5	0	0	6	0	3	38	10	1	1	0	5	93	29	38	30	35	5
50	4	13	1	4	5	4	32	8	2	3	12	11	48	21	27	16	9	16
51	3	0	0	7	0	0	21	0	6	9	3	5	42	17	32	20	5	17
52	0	0	2	0	2	11	0	10	1	8	9	0	44	28	33	13	15	19
53	6	17	4	1	14	8	0	6	2	12	2	5	53	38	22	36	6	11
54	8	0	10	3	0	17	0	11	1	0	10	11	35	43	34	17	3	20
55	7	0	6	3	0	5	4	10	16	0	8	10	41	15	24	0	8	25
56	8	7	3	0	0	9	41	6	13	1	5	15	27	40	29	29	15	29
57	9	0	0	4	1	3	0	7	9	1	0	2	50	49	13	9	7	10
58	0	0	2	4	0	5	0	6	2	15	5	15	23	1	29	10	16	15
59	0	13	3	7	0	12	3	13	3	14	10	1	48	24	34	24	18	11
60	0	8	0	1	0	6	36	0	0	12	7	8	0	33	40	0	0	9
61	0	2	0	0	1	8	0	10	0	27	5	11	48	14	46	15	8	11
62	4	8	2	3	0	5	0	0	0	18	3	8	25	46	29	36	0	18
63	6	0	0	4	0	10	21	0	0	1	3	18	58	45	47	0	2	11
64	1	0	3	7	1	7	26	29	0	0	7	4	19	49	41	19	6	7
65	4	0	6	4	0	7	15	6	23	39	9	0	67	41	31	1	5	26
66	3	0	8	1	2	11	0	8	0	13	0	0	40	31	53	0	7	15
67	4	0	3	2	0	5	20	10	16	20	4	7	47	19	29	22	5	14
68	0	1	9	8	0	3	33	5	5	0	13	4	38	28	31	17	3	20
69	0	8	9	2	0	3	18	0	0	0	0	0	64	33	33	31	6	19
70	0	9	15	1	3	2	25	9	13	7	13	0	43	3	19	0	6	32
71	0	0	5	4	0	5	35	7	7	12	1	4	10	28	26	18	2	16
72	0	0	0	0	0	3	35	12	11	25	14	6	13	21	19	22	5	11
73	0	1	7	0	0	7	0	3	11	0	1	0	30	0	33	10	18	13
74	0	0	6	0	5	11	20	0	0	0	5	1	37	28	35	23	0	18
75	0	0	0	2	26	2	29	0	26	24	1	2	23	50	24	4	8	18
76	0	0	3	4	2	0	0	14	22	21	10	0	47	30	13	18	0	2
77	8	0	3	2	0	14	7	12	0	1	0	12	25	45	37	1	2	14
78	0	0	4	2	0	10	3	7	0	0	1	0	53	23	24	14	0	9
79	8	11	0	5	0	5	0	5	3	18	8	6	0	33	24	15	0	2
80	1	0	3	2	0	5	33	14	15	14	5	15	57	29	29	22	0	15
81	0	3	5	2	0	10	34	4	12	0	0	12	40	0	22	20	19	10
82	7	0	12	0	0	13	28	5	19	0	19	13	40	30	34	9	0	22
83	2	0	1	0	1	4	23	0	0	11	5	3	26	46	10	0	0	14
84	7	0	6	24	0	0	35	16	15	0	13	0	35	26	30	20	13	19
85	0	0	5	0	0	2	3	0	6	0	17	0	37	9	34	7	13	14
86	0	6	12	0	21	0	19	3	17	13	0	8	27	33	30	13	17	3
87	1	0	5	3	0	8	26	5	10	16	6	0	16	31	29	1	0	10
88	5	0	7	1	10	5	9	14	15	32	11	0	30	33	26	19	1	22
89	0	31	0	8	2	13	38	5	14	9	7	5	41	0	31	12	0	18
90	0	0	0	6	17	4	12	23	0	18	12	3	42	8	30	14	0	22
91	0	18	6	6	0	6	0	5	18	29	5	2	22	52	38	12	24	38
92	1	5	0	0	0	0	34	17	2	18	4	0	44	40	47	20	39	10
93	0	0	6	0	2	18	0	23	13	17	3	0	38	26	27	9	3	12
94	15	0	4	0	0	17	6	5	22	2	5	17	27	29	35	5	5	20
95	15	0	3	1	1	2	0	11	15	18	0	15	58	8	29	27	10	17
96	2	10	5	8	0	0	23	11	9	1	5	1	41	4	30	17	40	11
97	5	3	0	6	5	20	30	18	11	0	10	13	63	21	43	16	14	13
98	0	12	0	5	9	7	1	12	0	0	7	5	53	24	24	21	13	19
99	2	0	0	3	0	3	2	0	1	0	0	9	45	17	21	0	0	4
100	0	0	8	0	7	2	0	12	5	0	2	0	25	40	28	2	38	3
101
102
103

## Sheet: Figure 4a
MRE11 COLOCALISATION TO EDU
VEC										DIAPH1
	NT	NORM		1H	NORM		4H	NORM			NT	NORM		1H	NORM		4H	NORM
EXP1	0.00015362	0.610196	EXP1	7.8201e-05	0.310623	EXP1	0.00033414	1.32724		EXP1	1.4909e-05	0.0700404	EXP1	0.00030608	1.43792	EXP1	0.00045634	2.14382
0.000251755	0.00038925	1.54614		0.00050195	1.9938		0.00030345	1.20534		0.000212863	1.4617e-06	0.00686686		0.00074927	3.51996		0.00044216	2.07721
	0.00041454	1.6466		0.00063818	2.53492		0.00034759	1.38067			5.3498e-05	0.251326		0.0006756	3.17387		0.00049157	2.30933
	0.00030243	1.20129		0.0004084	1.62221		0.00054565	2.16738			8.0393e-06	0.0377675		0.00011314	0.531516		0.00067823	3.18623
	0.00032464	1.28951		0.00038647	1.5351		0.00054931	2.18192			5.7006e-06	0.0267806		4.3705e-05	0.20532		0.00065148	3.06056
	0.00014091	0.55971		9.2672e-05	0.368103		0.00032113	1.27556			2.1487e-05	0.100943		0.00038852	1.82521		0.00044275	2.07998
	0.00048879	1.94153		0.00020712	0.822704		0.0004426	1.75806			5.7006e-06	0.0267806		0.00069255	3.2535		0.00070103	3.29334
	0.00034671	1.37717		9.4864e-05	0.37681		0.00071799	2.85194			1.4617e-06	0.00686686		0.00014529	0.682552		0.00047666	2.23928
	0.00027582	1.09559		0.00016693	0.663064		0.00052972	2.10411			4.0928e-06	0.0192274		0.00061304	2.87998		0.00041688	1.95844
	0.00049025	1.94733		0.0002251	0.894122		0.00062736	2.49194			2.0464e-05	0.096137		2.441e-05	0.114675		0.0004581	2.15209
	0.00051949	2.06347		0.00044012	1.74821		0.00053688	2.13255			4.8382e-05	0.227292		0.00010963	0.515026		0.00047578	2.23515
	0.00040416	1.60537		0.0004008	1.59202		0.00066156	2.62779			1.1694e-05	0.0549368		0.00074839	3.51583		0.00086956	4.08507
	0.0005132	2.03849		0.00040635	1.61407		0.00043149	1.71393			1.3155e-06	0.00618003		2.8211e-05	0.132531		0.00079019	3.7122
	0.0003796	1.50781		0.00014573	0.578856		0.00036206	1.43814			0.00039524	1.85678		0.00030959	1.45441		0.00084691	3.97866
	0.00038223	1.51826		0.0001013	0.402375		0.00037916	1.50607			0.00047534	2.23308		0.00087132	4.09334		0.00084515	3.97039
	0.00041001	1.62861		0.00015801	0.627633		0.00031426	1.24828			0.00045093	2.11841		0.00023022	1.08154		0.00079604	3.73968
	0.00049288	1.95777		0.0004312	1.71277		0.00031514	1.25177			0.00077514	3.6415		0.00052767	2.47892		0.00095873	4.50398
	0.00027436	1.08979		0.00032464	1.28951		0.00071404	2.83625			0.00053147	2.49677		0.00030798	1.44685		0.00033224	1.56082
	0.00033751	1.34063		0.00016868	0.670016		0.00060353	2.39729			0.000334	1.56908		0.0004312	2.02572		0.00041439	1.94675
	5.5106e-05	0.218887		0.00021399	0.849992		0.00043866	1.74241			0.00063569	2.98638		0.00029351	1.37887		0.00047973	2.2537
	0.00026194	1.04045		0.00020698	0.822147		0.00047432	1.88405			6.9284e-05	0.325486		0.00045941	2.15824		0.00044479	2.08956
	0.00019528	0.775674		0.00016736	0.664772		0.00046906	1.86316			4.2097e-05	0.197766		0.00027509	1.29233		0.00032991	1.54987
	9.7203e-05	0.386101		0.00015962	0.634028		0.00031017	1.23203			0.00016985	0.797931		0.00045897	2.15618		0.00061961	2.91084
	2.9819e-05	0.118444		5.4814e-05	0.217727		0.00040109	1.59317			7.0161e-06	0.0329606		0.00069372	3.259		0.00052577	2.46999
	0.00017	0.675259		0.00012205	0.484796		0.00047812	1.89915			4.7651e-05	0.223858		0.00052139	2.44942		0.00028839	1.35482
	1.7394e-05	0.0690909		5.5983e-05	0.222371		0.00042623	1.69303			1.1694e-05	0.0549368		0.00042345	1.98931		0.00033707	1.58351
	0.00025916	1.02941		0.0002251	0.894122		0.00079516	3.15846			2.1195e-05	0.0995711		0.00044246	2.07861		0.00037946	1.78265
	9.0771e-05	0.360552		0.00020698	0.822147		0.00060222	2.39208			7.8932e-06	0.0370811		0.00012264	0.576145		0.00029877	1.40358
	0.00027948	1.11013		0.00024308	0.965541		0.00069942	2.77817			3.8881e-05	0.182657		0.00013886	0.652345		0.00013974	0.656479
	0.00040562	1.61117		0.00018987	0.754185		0.00063262	2.51284			9.0041e-05	0.423		0.00016503	0.775288		0.00017263	0.810991
	0.00033444	1.32843		0.00022349	0.887727		0.00046292	1.83877			5.2621e-06	0.0247206		0.00012366	0.580937		0.00059184	2.78038
	0.00016824	0.668268		0.00024308	0.965541		0.00075979	3.01797			4.2389e-06	0.0199138		0.00019046	0.894754		0.00067969	3.19309
	0.00045459	1.80568		0.00035446	1.40795		0.00036542	1.45149			1.2863e-05	0.0604286		0.00021545	1.01215		0.00069694	3.27413
	0.00028591	1.13567		0.00021794	0.865682		0.00039831	1.58213			4.3851e-06	0.0206006		0.00045532	2.13903		0.00064242	3.018
	0.00049595	1.96997		0.00023051	0.915611		0.00049595	1.96997			3.8735e-05	0.181972		0.00036528	1.71603		0.00044129	2.07312
	0.00035855	1.4242		9.8518e-05	0.391324		0.00055238	2.19411			8.6094e-05	0.404457		0.00060675	2.85043		0.0003891	1.82794
	0.00037186	1.47707		0.00012351	0.490595		0.00023299	0.925462			8.1855e-06	0.0384543		0.00056904	2.67327		0.0003492	1.64049
	0.00018768	0.745486		0.00030593	1.21519		0.00037975	1.50841			3.3619e-06	0.0157937		0.00047388	2.22622		0.00047154	2.21523
	0.00018374	0.729836		0.00020785	0.825603		0.00019177	0.761732			4.3851e-07	0.00206006		0.00079984	3.75754		0.00039349	1.84856
	0.0001795	0.712994		0.0001241	0.492939		0.00053951	2.14299			3.0696e-06	0.0144205		0.00083931	3.94296		0.00064505	3.03035
	0.00020858	0.828503		3.1426e-05	0.124828		0.00054097	2.14879			5.8468e-06	0.0274674		0.00064578	3.03378		0.00047242	2.21936
	0.00026384	1.048		0.00044947	1.78534		0.00075044	2.98083			2.3826e-05	0.111931		0.00060105	2.82365		0.0006734	3.16354
	0.00027085	1.07585		0.00065718	2.61039		0.00080817	3.21014			1.3594e-05	0.0638627		0.00069474	3.26379		0.00011562	0.543166
	0.00032026	1.27211		0.00041965	1.6669		0.00060485	2.40253			6.7677e-05	0.317937		8.9164e-06	0.041888		0.00065923	3.09697
	0.00043369	1.72266		0.00062824	2.49544		0.00036747	1.45963			6.5776e-06	0.0309006		9.0625e-06	0.0425743		0.00034555	1.62334
	0.00020756	0.824451		0.00020946	0.831998		0.0004657	1.84981			3.932e-05	0.18472		1.1401e-05	0.0535603		0.00057503	2.70141
	0.00037215	1.47822		0.00041059	1.63091		0.00040825	1.62161			1.9002e-06	0.00892687		0.00013258	0.622842		0.00063511	2.98366
	0.0001051	0.417469		0.00028225	1.12113		0.00036776	1.46078			1.8125e-05	0.0851487		2.9526e-05	0.138709		0.00055471	2.60595
	0.00042082	1.67154		0.00022422	0.890627		0.00078771	3.12887			9.3549e-06	0.043948		8.9164e-06	0.041888		0.00017818	0.837064
	0.00021706	0.862186		0.00019046	0.756528		0.00062911	2.49889			2.1925e-06	0.0103001		8.8725e-05	0.416817		0.00067165	3.15532
	0.00029395	1.1676		0.00022773	0.904569		0.00080613	3.20204			1.0524e-05	0.0494403		1.184e-05	0.0556226		0.00022335	1.04927
	0.00017102	0.67931		0.00028108	1.11648		0.00065806	2.61389			1.3155e-06	0.00618003		9.0625e-05	0.425743		0.00024761	1.16324
	0.00026661	1.059		0.00030871	1.22623		0.00067647	2.68701			2.0464e-06	0.0096137		7.06e-05	0.331669		0.00022159	1.041
	0.00033561	1.33308		0.00042755	1.69828		0.00059593	2.3671			1.7102e-05	0.0803428		2.5141e-05	0.118109		0.00018739	0.880332
	0.00037069	1.47242		0.00062312	2.4751		0.00054565	2.16738			5.2621e-06	0.0247206		1.4471e-05	0.0679827		0.00021107	0.991577
	0.00031061	1.23378		0.00053834	2.13835		0.00068685	2.72824			3.8004e-06	0.0178537		6.4461e-05	0.302829		0.00063818	2.99808
	0.00026164	1.03926		0.00044479	1.76676		0.00075862	3.01332			1.6225e-05	0.0762228		5.5837e-05	0.262314		0.00016459	0.773221
	0.00035958	1.42829		0.00044289	1.75921		0.00073114	2.90417			1.6079e-06	0.00755369		7.6447e-05	0.359137		0.00055574	2.61079
	0.00026062	1.03521		0.0006677	2.65218		0.00036133	1.43524			5.4083e-06	0.0254074		3.1426e-05	0.147635		0.00041015	1.92683
	0.00022422	0.890627		0.00059345	2.35725		0.00024454	0.97134			4.2389e-06	0.0199138		1.0817e-05	0.0508167		0.00042974	2.01886
	0.00036075	1.43294		0.00057489	2.28353		0.00024323	0.966136			1.3594e-05	0.0638627		6.0076e-05	0.282229		0.00037814	1.77645
	0.00031339	1.24482		0.00071272	2.831		0.00018754	0.74493			1.0524e-05	0.0494403		0.00019221	0.902975		0.00039568	1.85885
	0.00022992	0.913268		0.00047797	1.89855		0.00026047	1.03462			0.00014105	0.662633		0.00022496	1.05683		0.00031602	1.48462
	0.00013258	0.526622		0.0005933	2.35665		0.00034131	1.35572			8.4778e-06	0.0398275		0.00032654	1.53404		0.00037785	1.77509
	0.00021078	0.837241		0.00029351	1.16585		0.00025244	1.00272			7.1623e-06	0.0336475		0.00018184	0.854259		0.0003929	1.84579
	0.00034511	1.37082		0.00064154	2.54827		0.00028708	1.14031			2.0318e-05	0.0954511		0.00022276	1.04649		0.00048645	2.28527
	0.00041848	1.66225		0.00039568	1.57168		0.00032713	1.2994			7.25e-05	0.340595		0.0001105	0.519113		0.0006066	2.84972
	0.00034993	1.38996		0.00041395	1.64426		0.00030739	1.22099			4.2828e-05	0.2012		3.9612e-05	0.186092		4.9698e-05	0.233474
	0.00072456	2.87803		0.0002919	1.15946		0.00013462	0.534726			4.8528e-05	0.227978		0.00015567	0.731316		0.00013418	0.630359
	0.00029716	1.18035		0.00024498	0.973088		0.00030623	1.21638			8.0832e-05	0.379737		0.00014398	0.676398		0.00016137	0.758093
	0.00033239	1.32029		0.00050443	2.00365		0.00022335	0.887171			1.564e-05	0.0734745		0.00019777	0.929095		0.00012103	0.568582
	0.00026588	1.0561		0.00023621	0.938252	EXP2	0.00027918	1.10893			1.6517e-05	0.0775945		0.00015114	0.710034		0.0001105	0.519113
	0.0005895	2.34156		0.00042068	1.67099		0.00035885	1.42539			0.00043471	2.04221		0.00021604	1.01493		0.00010919	0.512959
	0.00063131	2.50763		0.00066259	2.63188		0.00054477	2.16389			0.00054828	2.57574		0.00027553	1.2944		0.00017248	0.810287
	0.00053542	2.12675		0.00042886	1.70348		0.00045839	1.82078			0.00044099	2.07171		0.00018958	0.89062		0.00013053	0.613211
	0.0003378	1.34178		0.00045561	1.80973		0.0001928	0.765823			0.0003872	1.81901		0.00019075	0.896116	EXP2	0.00023855	1.12067
	0.0002995	1.18965		0.0005306	2.1076		0.00038954	1.5473			0.00034189	1.60615		0.00017497	0.821984		0.00062941	2.95688
	0.00030988	1.23088		0.00060894	2.41878		0.00040504	1.60886			0.00039919	1.87534		0.00027027	1.26969		0.00044538	2.09233
	0.0002596	1.03116		0.00047812	1.89915		0.00022963	0.912116			0.00021721	1.02042		0.00016079	0.755369		0.00030023	1.41044
	0.0005955	2.36539		0.00037054	1.47183		0.00017146	0.681058			0.00058906	2.76732		0.00052402	2.46177		0.00038106	1.79017
	0.00012585	0.49989		0.00013228	0.525431		0.00020391	0.809953			0.00035797	1.68169		0.00011445	0.53767		0.00044246	2.07861
	0.00070001	2.78052		0.0001583	0.628785		0.00079239	3.14746			0.00018344	0.861775		0.00066069	3.10383		0.00052577	2.46999
	0.0005018	1.99321		0.00011255	0.447061		0.00048441	1.92413			0.00027758	1.30403		0.0010125	4.75658		0.00040518	1.90348
	0.00060383	2.39848		9.1648e-05	0.364036		0.00055325	2.19757			0.00053133	2.49611		0.00075234	3.53439		0.0003758	1.76546
	0.00070615	2.80491		9.6326e-05	0.382618		0.00049391	1.96187			0.00030403	1.42829		0.00073874	3.4705		0.00052431	2.46313
	0.00013623	0.541121		0.00045108	1.79174		0.00053732	2.13429			0.00052343	2.459		0.00024878	1.16873		0.00042155	1.98038
	0.00016517	0.656073		0.00037156	1.47588		0.00017511	0.695556			0.00037843	1.77781		0.0002232	1.04856		0.0002232	1.04856
	0.00020917	0.830846		0.00044845	1.78129		0.00020595	0.818056			0.00030549	1.43515		0.00083682	3.93126		0.00037858	1.77852
	0.00030038	1.19314		0.00033283	1.32204		0.00020142	0.800063			0.00056451	2.65199		0.00081446	3.82622		0.00035768	1.68033
	0.00026881	1.06774		0.00013535	0.537625		0.00031017	1.23203			0.00062941	2.95688		0.00067808	3.18552		0.00033604	1.57867
	0.00031763	1.26166		0.00030067	1.19429		0.00023256	0.923754			0.00062502	2.93626		0.00011752	0.552092		0.00040986	1.92546
	0.00030433	1.20883		0.00026764	1.0631		0.00020391	0.809953			0.00055778	2.62037		0.0008415	3.95325		0.00071989	3.38194
	0.00075774	3.00983		0.00024805	0.985282		0.00025931	1.03001			0.00038033	1.78674		0.00082469	3.87428		0.00041644	1.95638
	0.00035651	1.4161		0.00015538	0.617187		0.00061976	2.46176			0.00053308	2.50433		9.5156e-05	0.447029		0.00068451	3.21573
EXP2	0.00038194	1.51711	EXP2	6.3438e-05	0.251983		0.00050619	2.01064			0.00035812	1.6824		0.00085202	4.00267		0.00035242	1.65562
	0.00039334	1.56239		0.00019265	0.765227		0.00044026	1.74876			0.00021005	0.986785		1.8856e-05	0.0885828		0.0004255	1.99894
	0.00040723	1.61756		5.7737e-05	0.229338		0.00042945	1.70582			0.00067443	3.16838		0.00010144	0.476551		0.00045327	2.1294
	0.00036674	1.45673		5.306e-05	0.21076		0.00018096	0.718793		EXP2	4.3559e-05	0.204634		0.00011752	0.552092		0.00028532	1.34039
	0.00023139	0.919107		3.9466e-06	0.0156763		0.0001659	0.658973			0.00023416	1.10005		0.0001184	0.556226		0.00013681	0.642714
	0.00036499	1.44978		7.747e-05	0.307719		0.00028883	1.14726			7.6593e-05	0.359823		0.00057562	2.70418		0.0001814	0.852192
	0.0004388	1.74296		3.2011e-05	0.127151		0.0001719	0.682806			0.00031456	1.47776		0.00059433	2.79208		0.00046277	2.17403
	0.00037609	1.49387		0.0001719	0.682806		0.00020259	0.80471			0.00014573	0.684619		0.00059155	2.77902		0.00060734	2.8532
	0.000416	1.6524		0.00015333	0.609044		0.0006104	2.42458			0.00010042	0.471759		0.00080393	3.77675		0.00014368	0.674988
	0.0003204	1.27266		0.0002156	0.856387		0.00018154	0.721097			0.00020128	0.945585		2.6018e-05	0.122229		0.00038998	1.83207
	0.00049698	1.97406		0.00015012	0.596293		0.0002023	0.803558			0.00032874	1.54437		0.00047344	2.22415		0.00036718	1.72496
	0.00036703	1.45788		0.00014982	0.595102		0.0001089	0.432563			0.00018037	0.847353		0.00044158	2.07448		0.00018505	0.869339
	0.00030199	1.19954		0.0003112	1.23612		0.00056845	2.25795			0.00026866	1.26213		4.4728e-05	0.210126		0.00015991	0.751235
	2.9672e-05	0.11786		5.8614e-05	0.232821		0.00022598	0.897618			0.00027743	1.30333		8.3171e-05	0.390726		0.00013068	0.613916
	6.7677e-05	0.268821		0.00041088	1.63206		0.00069767	2.77122			0.00028445	1.33631		1.4909e-05	0.0700404		0.00013506	0.634493
	0.00016707	0.663621		0.00057459	2.28234		0.00016488	0.654922			0.0001602	0.752597		3.9173e-05	0.184029		8.3463e-05	0.392097
	0.00012278	0.487696		0.00064081	2.54537		0.00068656	2.72709			0.00027685	1.3006		0.00070746	3.32355		7.3816e-05	0.346777
	9.3402e-05	0.371003		0.00022876	0.90866		0.00038823	1.54209			0.0002539	1.19279		0.00075248	3.53504		3.3619e-05	0.157937
	0.0002786	1.10663		0.00042492	1.68783		0.00043807	1.74006			0.00030111	1.41457		0.00042302	1.98729		0.00012527	0.588501
	8.5363e-05	0.339071		0.00048397	1.92238		0.00044333	1.76096			0.00031046	1.4585		0.00047812	2.24614		4.0197e-05	0.18884
	0.00010773	0.427915		0.00050282	1.99726		0.00047651	1.89275			0.00025229	1.18522	EXP2	0.00046146	2.16787		0.00021589	1.01422
	6.2707e-05	0.249079		0.00054711	2.17318		0.00037025	1.47067			0.00047198	2.2173		4.8675e-05	0.228668		0.00050239	2.36016
	0.0002194	0.871481		0.00071886	2.85539		0.00033663	1.33713			0.00019748	0.927733		0.00029482	1.38502		0.00028079	1.31911
	0.00019075	0.75768		0.00067326	2.67426		0.00016766	0.665964			0.00039363	1.84922		0.00058249	2.73646		0.00025053	1.17695
	4.4436e-05	0.176505		0.00044816	1.78014		0.0007041	2.79676			3.6689e-05	0.17236		0.00035139	1.65078		0.00031821	1.49491
	0.00025667	1.01952		0.00012351	0.490595		0.00089003	3.5353			4.7505e-05	0.223172		0.00075453	3.54468		0.00022364	1.05063
	6.8115e-05	0.27056		0.00040343	1.60247		0.00099892	3.96782			0.00018973	0.891325		0.00014734	0.692182		0.00031061	1.4592
	0.00022612	0.898174		0.00029702	1.1798		0.00085012	3.37677			0.0004005	1.88149		0.0010074	4.73262		0.00050633	2.37867
	0.00025872	1.02766		0.00042579	1.69128		0.00089544	3.55679			0.0005018	2.35739		0.00022422	1.05335		0.00049113	2.30726
	0.00021078	0.837241		0.00063847	2.53607		0.0010878	4.32086			0.00024001	1.12753		0.00011942	0.561018		0.00035505	1.66797
	9.9395e-05	0.394808		0.0003875	1.53919		0.0011422	4.53694			0.00034905	1.63979		0.00011825	0.555522		0.00040343	1.89526
	0.00016181	0.642727		0.00045166	1.79404		0.00021341	0.847688			0.00012746	0.598789		0.00019207	0.902318		0.00013243	0.622137
	7.0015e-05	0.278107		0.00050648	2.01179		0.00010787	0.428472			0.00033517	1.57458		0.00022291	1.0472		0.00033107	1.55532
	6.7823e-05	0.2694		7.9078e-05	0.314107		0.0001374	0.545768			0.0001811	0.850782		0.00020245	0.951081		0.00013053	0.613211
	0.00022773	0.904569		0.00010393	0.412821		0.00022554	0.89587			0.00023256	1.09253		5.2621e-05	0.247206		6.7092e-05	0.315189
	0.0002308	0.916763		0.0001659	0.658973		0.00014062	0.558558			0.00034715	1.63086		0.00028006	1.31568		7.8639e-05	0.369435
	0.00010846	0.430815		6.5923e-05	0.261853		0.000416	1.6524			0.00035037	1.64599		0.00021063	0.98951		3.7566e-05	0.17648
	0.00020332	0.80761		0.00017964	0.71355		0.00069094	2.74449			4.6774e-06	0.0219738		0.0003052	1.43379		0.0002444	1.14816
	0.00020245	0.804154		0.00011591	0.460407		0.00093943	3.73152			7.747e-06	0.0363943		0.00030447	1.43036		0.00014047	0.659908
	0.00010641	0.422672		4.3705e-05	0.173601		0.00088871	3.53005			2.5872e-05	0.121543		0.00032128	1.50933		0.00022232	1.04443
	0.00025916	1.02941		0.00016035	0.636928		0.0010847	4.30855			9.9103e-05	0.465572		0.00055837	2.62314		0.00014807	0.695612
	9.5156e-05	0.37797		0.00019981	0.793667		0.00094923	3.77045			6.2268e-05	0.292526		0.0012676	5.95501		0.00025784	1.2113
	0.00019864	0.78902		0.00049552	1.96826		0.0010287	4.08611			9.3402e-05	0.438789		0.0009026	4.24029		8.5071e-05	0.399652
	0.00040606	1.61292		0.0003204	1.27266		0.00074181	2.94655			6.2853e-05	0.295274		0.00083156	3.90655		4.619e-05	0.216994
	4.8675e-05	0.193342		0.0003989	1.58447		0.00078201	3.10623			7.6154e-05	0.357761		0.00058351	2.74125		0.00090903	4.27049
	0.00015114	0.600345		0.00030111	1.19604		0.00058658	2.32996			7.4693e-05	0.350897		0.001027	4.8247		0.00086927	4.08371
	0.00019967	0.793111		0.00013287	0.527774		0.00063321	2.51518			8.6386e-05	0.405829		0.00083492	3.92234		0.0010097	4.74343
	0.00019791	0.78612		7.9809e-05	0.31701		0.00065616	2.60634			0.00012541	0.589158		0.00021809	1.02456		0.00074093	3.48078
	0.00015742	0.62529		0.00017116	0.679866		0.00072398	2.87573			0.00014062	0.660613		0.00022247	1.04513		0.00097714	4.59047
	8.1563e-05	0.323977		0.00028547	1.13392		0.00076885	3.05396			3.1865e-05	0.149697		0.0002023	0.950377		0.00059827	2.81059
	0.0003166	1.25757		0.00034788	1.38182		0.00017526	0.696152			2.2656e-05	0.106435		0.00022364	1.05063		0.00033911	1.59309
	0.00017862	0.709498		0.00025507	1.01317		0.00012819	0.509185			6.0222e-05	0.282914		0.00024352	1.14402		0.00033107	1.55532
	0.00027114	1.077		0.00020625	0.819248		0.00023022	0.914459			2.6457e-05	0.124291		0.00032523	1.52788		0.00013579	0.637922
	0.00026618	1.0573		0.00013798	0.548072		0.00014076	0.559114			5.4229e-05	0.25476		0.0003948	1.85471		0.00031748	1.49148
	0.00018885	0.750133		0.00020595	0.818056		0.00021355	0.848244			3.8589e-05	0.181286		0.00067004	3.14775		0.00062122	2.9184
	0.0002862	1.13682		0.0003739	1.48517		0.00036002	1.43004			5.189e-05	0.243772		0.00027948	1.31296		0.00042945	2.0175
	0.00025112	0.997476		0.00020785	0.825603		0.00042872	1.70292			4.3266e-05	0.203258		0.00058322	2.73988		0.00075175	3.53162
	0.00048967	1.94502		0.00031821	1.26397		0.0003929	1.56064			2.0464e-05	0.096137		0.00080276	3.77125		0.00074912	3.51926
	0.00047476	1.8858		0.00022174	0.880776		0.00082951	3.29491			5.0429e-05	0.236908		0.00068451	3.21573		0.00042872	2.01407
	0.00033502	1.33074		0.0001279	0.508033		0.0005591	2.22081			5.1159e-05	0.240338		0.000517	2.42879		0.00030915	1.45234
	0.00025083	0.996324		7.2793e-05	0.289142		0.000542	2.15288			5.9345e-05	0.278794		0.00026705	1.25456		0.00032844	1.54296
	0.00046847	1.86081		6.2414e-05	0.247915		0.00051072	2.02864			3.8443e-05	0.1806		0.00016152	0.758798		0.00084223	3.95668
	0.00045152	1.79349		6.9869e-05	0.277527	EXP3	4.692e-05	0.186371			6.1099e-05	0.287034		0.00011957	0.561723		0.00066303	3.11482
	0.00011562	0.459255		0.00011781	0.467954		6.2268e-05	0.247335			2.9672e-05	0.139395		0.00014164	0.665405		0.0006028	2.83187
	0.00082688	3.28446		1.754e-05	0.0696708		0.00017453	0.693252			2.5726e-05	0.120857		0.00084793	3.98346		0.00055267	2.59637
	0.00034964	1.38881		2.9526e-05	0.117281		0.00015538	0.617187			7.0308e-05	0.330297		0.00098036	4.60559		0.00064329	3.02209
	0.00044567	1.77025		0.00043164	1.71452		0.00010904	0.433119			4.8675e-05	0.228668		0.00069124	3.24735		0.0007364	3.4595
	0.00031353	1.24538		0.00037639	1.49506		1.2278e-05	0.0487696			2.4995e-05	0.117423		0.00096457	4.53141		0.0010438	4.90362
	0.0002501	0.993425		0.00029541	1.1734		0.00012103	0.480745			2.5434e-05	0.119485		0.00028123	1.32118		0.0010381	4.87685
	0.00032874	1.30579		0.00032508	1.29125		0.0001681	0.667712			6.183e-05	0.290469		0.0004635	2.17746		0.001105	5.19113
	0.0004505	1.78944		0.00027202	1.08049		0.00011723	0.465651			7.3085e-05	0.343343		0.00033385	1.56838		0.00078128	3.67034
	0.00037624	1.49447		0.0001602	0.636332		3.7419e-05	0.148632			8.3317e-06	0.0391411		0.00026047	1.22365		0.0011173	5.24892
	0.00058015	2.30442		0.00025156	0.999224		9.998e-05	0.397132			0.00021048	0.988805		0.00053937	2.53388		0.00074795	3.51376
	0.00022656	0.899921		8.3317e-06	0.0330944		0.00013448	0.534169			1.3155e-05	0.0618003		0.00025814	1.21271		0.00080452	3.77952
	0.00053352	2.1192		0.00043792	1.73947		5.379e-05	0.21366			0.00021911	1.02935		0.00041366	1.94332		0.00082352	3.86878
	0.00035622	1.41495		0.00024293	0.964945		0.00023139	0.919107		EXP3	2.7188e-05	0.127725		0.00046833	2.20015		0.0010033	4.71336
	7.7178e-05	0.30656		0.00027246	1.08224		0.00015421	0.612539			3.6689e-05	0.17236		0.0005515	2.59087		0.00070205	3.29813
	0.00014208	0.564357		0.00027392	1.08804		0.0001526	0.606144			4.0928e-06	0.0192274		0.00046818	2.19944		0.00071506	3.35925
	0.00010524	0.418025		0.00038384	1.52465		0.00023636	0.938848			4.7651e-05	0.223858		0.00043661	2.05113		0.0011346	5.33019
	8.2294e-05	0.326881		0.00054872	2.17958		0.00015786	0.627037			1.8564e-05	0.087211		0.00039817	1.87055		0.0009941	4.67014
	0.0001124	0.446465		0.00053396	2.12095		0.00016269	0.646223			3.625e-05	0.170297		0.0005838	2.74261		0.0012635	5.93574
	3.6396e-05	0.144569		0.00040957	1.62686		0.00016693	0.663064			1.6663e-05	0.0782804		0.00024586	1.15502		0.00086386	4.05829
EXP3	0.00017029	0.676411		0.00048353	1.92063		0.00015202	0.60384			0.00017935	0.842561		0.00030652	1.43999	EXP3	0.00030111	1.41457
	0.00012921	0.513236		0.00032333	1.2843		0.00025667	1.01952			0.00021209	0.996369		0.0002574	1.20923		0.00016181	0.76016
	0.00014544	0.577704		8.931e-05	0.354749		0.00010437	0.414569			0.00018184	0.854259		0.00065572	3.08048		0.00021136	0.992939
	0.00025214	1.00153		0.00029409	1.16816		0.0001089	0.432563			0.00021662	1.01765		0.00040752	1.91447		0.00041615	1.95501
	6.8261e-05	0.27114		0.00027845	1.10603		0.0002577	1.02361			7.8785e-05	0.370121		0.0006775	3.1828		0.00016532	0.77665
	0.00022101	0.877876		8.6094e-05	0.341975		0.00013448	0.534169			4.4582e-05	0.20944		0.00058614	2.7536		0.00036075	1.69475
	4.2243e-05	0.167794		0.00058556	2.32591		0.00021107	0.838393			4.502e-05	0.211498		0.00028576	1.34246		0.00061991	2.91225
	7.1623e-05	0.284494		0.00067472	2.68006		0.00029132	1.15716			9.998e-05	0.469692		0.00054741	2.57165		0.00081256	3.81729
	6.1976e-05	0.246176		0.00050107	1.99031		0.00017687	0.702547			0.00018198	0.854916		0.0003223	1.51412		0.00051773	2.43222
	0.00045371	1.80219		0.00039597	1.57284		0.00016473	0.654326			9.2672e-05	0.43536		0.00010933	0.513617		0.00033721	1.58416
	3.5519e-05	0.141085		0.00020975	0.83315		0.0003967	1.57574			9.9249e-05	0.466258		0.00022656	1.06435		0.00021107	0.991577
	0.00042331	1.68143		9.6911e-05	0.384941		3.0696e-06	0.0121928			0.00020201	0.949014		0.00032143	1.51003		0.00035432	1.66455
	0.00041834	1.66169		0.00030637	1.21694		6.3145e-05	0.250819			0.00022656	1.06435		7.7178e-05	0.362571		0.00021238	0.997731
	0.00050911	2.02224		0.00016839	0.668864		3.5081e-06	0.0139346			0.00011825	0.555522		0.00043325	2.03535		0.00018651	0.876198
	0.0005648	2.24345		0.00012936	0.513832		1.9879e-05	0.0789616			6.3584e-05	0.298709		0.00015874	0.745738		0.0004046	1.90075
	1.7102e-05	0.067931		0.00024557	0.975431		3.7858e-05	0.150376			9.9834e-05	0.469006		0.0003416	1.60479		0.00025492	1.19758
	5.5252e-05	0.219467		0.00028357	1.12637		1.2132e-05	0.0481896			7.3085e-05	0.343343		0.00022949	1.07811		0.00038823	1.82385
	1.564e-05	0.0621238		0.00015129	0.600941		0.00010802	0.429067			0.00019674	0.924257		0.00044333	2.0827		0.00033458	1.57181
	0.00011255	0.447061		9.7057e-05	0.385521		0.00027611	1.09674			0.00016064	0.754664		0.0003071	1.44271		0.00017643	0.828843
	0.00015187	0.603244		0.00054609	2.16913		0.00030433	1.20883			0.00026018	1.22229		0.00026676	1.2532		0.00051028	2.39722
	8.6532e-05	0.343715		0.00035256	1.40041		5.6129e-05	0.222951			8.7556e-05	0.411326		0.00050005	2.34916		0.00055164	2.59153
	0.00013243	0.526027		0.00017789	0.706599		0.00019061	0.757124			0.0002387	1.12138		0.0002555	1.2003		0.00035432	1.66455
	8.0101e-05	0.31817		0.00026647	1.05845		5.7737e-05	0.229338			7.1038e-05	0.333726		0.00013813	0.648915		0.00023007	1.08084
	0.00010802	0.429067		0.00012571	0.499334		0.00010831	0.430219			0.00021692	1.01906		0.00046321	2.17609		0.00039086	1.8362
	7.1623e-05	0.284494		0.0001507	0.598597		0.00022934	0.910964			0.00026661	1.2525		0.00050253	2.36081		0.00043719	2.05386
	0.00022159	0.88018		0.00012965	0.514984		5.7883e-05	0.229918			0.00024001	1.12753		0.00049961	2.3471		0.00046555	2.18709
	0.00038545	1.53105		0.00014412	0.572461		0.00016035	0.636928			0.00030038	1.41114		0.00059491	2.7948		0.00015509	0.728591
	6.6653e-05	0.264753		0.00017321	0.688009		0.00025857	1.02707			0.00032713	1.53681		0.00038706	1.81835		0.00035227	1.65491
	4.6482e-05	0.184632		0.00018242	0.724592			0			0.0002387	1.12138		0.00051422	2.41573		0.00033312	1.56495
	0.00020069	0.797163		8.3463e-05	0.331524			0			0.00019631	0.922237		0.00062911	2.95547		0.00015231	0.715531
	0.00018037	0.71645		0.00029629	1.1769			0			0.00029219	1.37267		0.00040606	1.90761		0.0001602	0.752597
	0.00025287	1.00443		0.0006354	2.52388			0			0.0002517	1.18245		0.00041819	1.9646		0.00021721	1.02042
	0.00015085	0.599193		0.00031894	1.26686			0			0.00014018	0.658546		0.00044012	2.06762		0.00013813	0.648915
	0.00010422	0.413973		0.00038867	1.54384			0			0.00023358	1.09733		0.00039977	1.87806		0.00034467	1.61921
	0.0001431	0.568409		0.00022466	0.892374			0			0.00033458	1.57181		0.00048017	2.25577		0.00020595	0.967524
	6.8554e-05	0.272304		0.0004274	1.69768			0			0.00043325	2.03535		0.00045313	2.12874		0.00086284	4.0535
	0.00014105	0.560266		0.00022671	0.900517			0			0.00029219	1.37267		0.00057489	2.70075		0.00070498	3.3119
	0.000246	0.977139	EXP3	4.692e-05	0.186371			0			0.00030476	1.43172		0.0005914	2.77831		0.00043617	2.04906
	1.0524e-05	0.0418025		6.2268e-05	0.247335			0			0.00039583	1.85955		0.00029482	1.38502		0.00064402	3.02551
	8.2001e-05	0.325717		0.00017453	0.693252			0			0.00013477	0.63313		0.00037332	1.7538		0.00048061	2.25784
	0.00011197	0.444757		0.00015538	0.617187			0			0.00019981	0.938679		0.00068597	3.22259		0.00050794	2.38623
	4.6628e-05	0.185212		0.00010904	0.433119			0			0.00020961	0.984718		0.00046087	2.1651		0.00048689	2.28734
	9.9834e-05	0.396552		1.2278e-05	0.0487696			0			0.0002957	1.38916		0.00025214	1.18452		0.00051408	2.41508
	5.2036e-05	0.206693		0.00012103	0.480745			0			0.00022744	1.06848		0.00049566	2.32854		0.00051101	2.40065
	0.00010612	0.42152		0.0001681	0.667712			0			0.00031105	1.46127		0.00045561	2.14039		0.0003283	1.54231
	1.7687e-05	0.0702547		0.00011723	0.465651			0			0.00023387	1.09869		0.00038837	1.82451		0.00031485	1.47912
	0.00022861	0.908064		3.7419e-05	0.148632			0			0.00031251	1.46813		0.00026515	1.24564		0.00064826	3.04543
	8.4925e-05	0.337331		9.998e-05	0.397132			0			6.4899e-05	0.304886		0.00013623	0.639989		0.00020186	0.94831
	9.808e-05	0.389585		0.00013448	0.534169			0			0.00011723	0.55073		0.00052212	2.45285		0.00015245	0.716189
	7.7762e-05	0.308879		5.379e-05	0.21366			0			0.00010203	0.479322		0.00024557	1.15365		9.5595e-05	0.449092
	0.00013521	0.537069		0.00023139	0.919107			0			5.7006e-05	0.267806		0.00041351	1.94261		0.00013842	0.650278
	0.00021545	0.855791		0.00015421	0.612539			0			0.00013418	0.630359	EXP3	0.00012205	0.573374		0.00022028	1.03484
	8.0978e-05	0.321654		0.0001526	0.606144			0			5.5837e-05	0.262314		0.00029892	1.40428
	0.00017584	0.698456		0.00023636	0.938848			0			2.0318e-05	0.0954511		0.00032143	1.51003
	6.8407e-05	0.27172		0.00015786	0.627037			0			0.00014778	0.69425		0.00020961	0.984718
	6.2853e-05	0.249659		0.00016269	0.646223			0			0.00010086	0.473826		0.00024922	1.1708
	2.9526e-05	0.117281		0.00016693	0.663064			0			0.00031836	1.49561		0.00026296	1.23535
	5.8176e-05	0.231082		0.00015202	0.60384			0			0.00017584	0.826071		0.00028737	1.35002
	4.5897e-05	0.182308		0.00025667	1.01952			0			4.8821e-05	0.229354		0.00029687	1.39465
	8.5948e-05	0.341395		0.00010437	0.414569			0			0.00015991	0.751235		0.00029497	1.38573
	0.00016619	0.660125		0.0001089	0.432563			0			0.00033692	1.5828		0.00037507	1.76203
	9.3987e-05	0.373327		0.0002577	1.02361			0			0.00017672	0.830206		0.00025141	1.18109
	0.00010276	0.408174		0.00013448	0.534169			0			0.00023913	1.1234		0.00034818	1.6357
	0.0001374	0.545768		0.00021107	0.838393			0			0.00024366	1.14468		0.00041805	1.96394
	0.0001143	0.454012		0.00029132	1.15716			0			0.0001583	0.743671		0	0
	3.5519e-05	0.141085		0.00017687	0.702547			0			0.00024615	1.15638		0.00016926	0.79516
	9.1502e-05	0.363456		0.00016473	0.654326			0			0.00037639	1.76823		1.6079e-05	0.0755369
	5.5544e-05	0.220627		0.0003967	1.57574			0			0.00022379	1.05133		1.9002e-05	0.0892687
	0.00070834	2.8136		3.0696e-06	0.0121928			0			0.0002422	1.13782		3.7273e-05	0.175103
	0.00050282	1.99726		6.3145e-05	0.250819			0			0.0001928	0.905747		1.6517e-05	0.0775945
	0.00026691	1.0602		3.5081e-06	0.0139346			0			0.00021355	1.00323		3.5812e-05	0.16824
	0.00045883	1.82252		1.9879e-05	0.0789616			0			0.00058249	2.73646		0.00023183	1.0891
	0.00031529	1.25237		3.7858e-05	0.150376			0			0.00065996	3.1004		8.3755e-05	0.393469
	0.00023855	0.947547		1.2132e-05	0.0481896			0			0.00065806	3.09147		0.00012147	0.570649
	0.00022832	0.906912		0.00010802	0.429067			0			0.00068378	3.2123		3.5081e-05	0.164806
	0.00019645	0.780321		0.00027611	1.09674			0			0.00055281	2.59702		3.8004e-05	0.178537
	0.00031953	1.26921		0.00030433	1.20883			0			0.00057255	2.68976		4.9844e-05	0.23416
	0.0001947	0.77337		5.6129e-05	0.222951			0			0.00060017	2.81951		7.0892e-05	0.333041
	0.00014135	0.561458		0.00019061	0.757124			0			0.0005857	2.75154		1.3155e-06	0.00618003
	0.00022042	0.875533		5.7737e-05	0.229338			0			0.00047607	2.23651		1.0086e-05	0.0473826
	0.00020084	0.797759		0.00010831	0.430219			0			0.00086313	4.05486		0.00053074	2.49334
	0.00042828	1.70118		0.00022934	0.910964			0			0.00065806	3.09147		0.00063116	2.9651
				5.7883e-05	0.229918			0			0.00023679	1.11241		0.00060836	2.85799
				0.00016035	0.636928			0			0.00015099	0.70933		0.00040094	1.88356
				0.00025857	1.02707						0.00029102	1.36717		0.00033984	1.59652
											0.00019338	0.908472		0.0007174	3.37024
											0.00020785	0.97645		0.00084413	3.9656
											0.00025989	1.22093		0.0011423	5.36636
											0.00025711	1.20787		0.00078639	3.69435
											0.00014559	0.683961		0.00057825	2.71654
											5.1598e-05	0.2424		0.00088813	4.17231
											0.00045444	2.13489		0.00071272	3.34826
											0.00047724	2.24201		0.00098372	4.62138
											0.00061567	2.89233		0.00070191	3.29747
											0.00066069	3.10383		0.00044494	2.09027
											0.00055164	2.59153		0.00052957	2.48784
											0.0006373	2.99395		0.00053396	2.50847
											0.00044509	2.09097		0.00047988	2.25441
											0.00036776	1.72768		0.00042769	2.00923
											0.00010334	0.485477		0.00045386	2.13217
											0.0003818	1.79364		0.00060017	2.81951
											0.00025931	1.2182		0.00077134	3.62365
											0.00021092	0.990872		0.00069241	3.25284
											0.00010363	0.486839		0.00051232	2.40681
											7.7031e-05	0.361881		0.00014076	0.661271
											0.00012381	0.581642		0.00029322	1.37751
											8.814e-05	0.414069		0.00030257	1.42143
											0.00011825	0.555522		0.00024235	1.13853
											8.9456e-05	0.420252		0.00031383	1.47433
											0.00014252	0.669539		0.00063993	3.0063
											0.00021838	1.02592		0.00077894	3.65935
											0.00022364	1.05063		0.00045956	2.15895
											0.0002862	1.34453		0.00018432	0.865909
											0.00023738	1.11518		0.00014281	0.670901
											8.9748e-05	0.421623		0.00028474	1.33767
											0.00017438	0.819213		0.00029351	1.37887
											0.00019046	0.894754		0.00035636	1.67413
											0.00016283	0.764952		0.00030433	1.4297
											0.00033809	1.5883		0.0002767	1.2999
											0.00059243	2.78315		0.00029278	1.37544
											0.00047198	2.2173		0.00047593	2.23585
											0.00028869	1.35622		0.00044699	2.0999
											0.00062882	2.95411		0.00030257	1.42143
											0.00077762	3.65315		0.00051613	2.42471
											0.00071842	3.37504
											0.00073158	3.43686
											0.00051569	2.42264
											0.00037683	1.77029
											0.00036864	1.73182
											0.000353	1.65834
											0.00052709	2.47619
											0.00047856	2.24821
											0.00049464	2.32375
											0.00041819	1.9646
											0.00039597	1.86021
											0.00038808	1.82314
											0.00025448	1.19551
											0.00060427	2.83877
											0.00021867	1.02728
											0.00047213	2.218
											0.00013784	0.647553
											0.00016693	0.784213
											0.00023007	1.08084
											0.00026544	1.247
											0.00037273	1.75103
											0.00016956	0.796569

[truncated: 40 more sheets: Figure 4b, Figure 4c, Figure 4d, Figure 4e, Figure 5a, Figure 5b, Figure 5d, Figure 6b and Sup. Fig. 11a, Figure 6c and Sup. Fig. 11b, Figure 6c and Sup. Fig 11b, Figure 6d, Figure 6e, Figure 6f and Sup. Fig 11c, Figure 7b, Figure 7c, Figure 7d and Sup. Fig. 17b, Figure 7e, Figure 7f, Sup. Fig 1b, Sup. Fig 2c …]
